# Supplementary material for: Bis[5-chloro-2-(phenyl­diazenyl-κN 2)pyridine-κN]bis­(thio­cyanato-κN)iron(II)
Source: Acta Crystallogr Sect E Struct Rep Online. 2012 Apr 13;68(Pt 5):m555–6. doi: 10.1107/S1600536812014286 (PMC3344310; doi:10.1107/S1600536812014286)
Supplement: Supplementary file 1 [file e-68-0m555-sup1.cif]

##############################################################################
#                                                                            #
# This CIF contains the data in a paper accepted for publication in          #
# Acta Crystallographica Section E. It conforms to the requirements of       #
# Notes for Authors for Acta Crystallographica Section E, and has been       #
# peer reviewed under the auspices of the IUCr Commission on Journals.       #
#                                                                            #
# Full details of the Crystallographic Information File format               #
# are given in the paper "The Crystallographic Information File (CIF):       #
# a New Standard Archive File for Crystallography" by S. R. Hall, F. H.      #
# Allen and I. D. Brown [Acta Cryst. (1991), A47, 655-685].                  #
#                                                                            #
# The current version of the core CIF dictionary is obtainable from          #
# ftp://ftp.iucr.org/pub/cif_core.dic.                                       #
#                                                                            #
# Software is freely available for graphical display of the structure(s)     #
# in this CIF. For information consult the CIF software page                 #
# http://www.iucr.org/resources/cif/software.                                #
#                                                                            #
# This file may be used for bona fide research purposes within the           #
# scientific community so long as proper attribution is given to the journal # 
# article from which it was obtained.                                        #
#                                                                            #
##############################################################################
data_I
_audit_creation_method     SHELXL-97
_chemical_name_systematic
;
Bis[5-chloro-2-(phenyldiazenyl-\k<i>N</i>^2^)pyridine-
\k<i>N</i>]bis(thiocyanato-\k<i>N</i>)iron(II)
;
_chemical_name_common     ?
_chemical_formula_moiety     'C24 H16 Cl2 Fe N8 S2'
_chemical_formula_sum     'C24 H16 Cl2 Fe N8 S2'
_chemical_formula_iupac     '[Fe (N C S)2 (C11 H8 Cl N3)2]'
_chemical_formula_weight     607.34
_chemical_melting_point     ?
_symmetry_cell_setting     monoclinic
_symmetry_space_group_name_H-M     'P 21/n'
_symmetry_space_group_name_Hall     '-P 2yn'
loop_
    _symmetry_equiv_pos_as_xyz
    'x, y, z'
    '-x+1/2, y+1/2, -z+1/2'
    '-x, -y, -z'
    'x-1/2, -y-1/2, z-1/2'
_cell_length_a     9.5151(3)
_cell_length_b     23.7391(9)
_cell_length_c     12.1550(4)
_cell_angle_alpha     90.00
_cell_angle_beta     96.2090(10)
_cell_angle_gamma     90.00
_cell_volume     2729.46(16)
_cell_formula_units_Z     4
_cell_measurement_reflns_used     7953
_cell_measurement_theta_min     2.32
_cell_measurement_theta_max     25.36
_cell_measurement_temperature     293(2)
_exptl_crystal_description     block
_exptl_crystal_colour     red-brown
_exptl_crystal_size_max     0.34
_exptl_crystal_size_mid     0.17
_exptl_crystal_size_min     0.09
_exptl_crystal_density_diffrn     1.478
_exptl_crystal_density_meas     ?
_exptl_crystal_density_method     'not measured'
_exptl_crystal_F_000     1232
_exptl_absorpt_coefficient_mu     0.931
_exptl_absorpt_correction_type     multi-scan
_exptl_absorpt_process_details     '(SADABS; Bruker, 2003)'
_exptl_absorpt_correction_T_min     0.916
_exptl_absorpt_correction_T_max     1.000
_exptl_special_details     ?
_diffrn_ambient_temperature     293(2)
_diffrn_radiation_type     MoK\a
_diffrn_radiation_wavelength     0.71073
_diffrn_radiation_source     'fine-focus sealed tube'
_diffrn_radiation_monochromator     graphite
_diffrn_measurement_device_type     'Bruker SMART APEX CCD'
_diffrn_measurement_method     'Frames, each covering 0.3 \% in \w'
_diffrn_detector_area_resol_mean     ?
_diffrn_reflns_number     29379
_diffrn_reflns_av_R_equivalents     0.0269
_diffrn_reflns_av_sigmaI/netI     0.0185
_diffrn_reflns_theta_min     1.72
_diffrn_reflns_theta_max     25.00
_diffrn_reflns_theta_full     25.00
_diffrn_measured_fraction_theta_max     1.000
_diffrn_measured_fraction_theta_full     1.000
_diffrn_reflns_limit_h_min     -11
_diffrn_reflns_limit_h_max     11
_diffrn_reflns_limit_k_min     -28
_diffrn_reflns_limit_k_max     28
_diffrn_reflns_limit_l_min     -14
_diffrn_reflns_limit_l_max     14
_diffrn_standards_number     0
_diffrn_standards_interval_count     .
_diffrn_standards_interval_time     ?
_diffrn_standards_decay_%     0
_refine_special_details
;
Refinement of <i>F</i>^2^ against all reflections. The weighted <i>R</i>-factor
<i>wR</i> and goodness of fit <i>S</i> are based on <i>F</i>^2^, conventional
<i>R</i>-factors <i>R</i> are based on <i>F</i>, with <i>F</i> set to zero for
negative <i>F</i>^2^. The threshold expression of <i>F</i>^2^ >
2<i>\s</i>(<i>F</i>^2^) is used only for calculating
<i>R</i>-factors(<i>gt</i>) <i>etc</i>. and is not relevant to the choice of
reflections for refinement. <i>R</i>-factors based on <i>F</i>^2^ are
statistically about twice as large as those based on <i>F</i>, and <i>R</i>-
factors based on al data will be even larger.
;
_reflns_number_total     4809
_reflns_number_gt     4189
_reflns_threshold_expression     I>2\s(I)
_refine_ls_structure_factor_coef     Fsqd
_refine_ls_matrix_type     full
_refine_ls_R_factor_all     0.0497
_refine_ls_R_factor_gt     0.0431
_refine_ls_wR_factor_gt     0.1053
_refine_ls_wR_factor_ref     0.1099
_refine_ls_goodness_of_fit_ref     1.075
_refine_ls_restrained_S_all     1.075
_refine_ls_number_reflns     4809
_refine_ls_number_parameters     334
_refine_ls_number_restraints     0
_refine_ls_hydrogen_treatment     constr
_refine_ls_weighting_scheme     calc
_refine_ls_weighting_details
         'calc w=1/[\s^2^(Fo^2^)+(0.0511P)^2^+2.0040P] where P=(Fo^2^+2Fc^2^)/3'
_atom_sites_solution_hydrogens     geom
_atom_sites_solution_primary     direct
_atom_sites_solution_secondary     difmap
_refine_ls_shift/su_max     0.001
_refine_ls_shift/su_mean     0.000
_refine_diff_density_max     0.948
_refine_diff_density_min     -0.748
_refine_ls_extinction_method     none
_refine_ls_extinction_coef     ?
loop_
    _atom_type_symbol
    _atom_type_description
    _atom_type_scat_dispersion_real
    _atom_type_scat_dispersion_imag
    _atom_type_scat_source
    'C' 'C' 0.0033 0.0016
                         'International Tables Vol C Tables 4.2.6.8 and 6.1.1.4'
    'H' 'H' 0.0000 0.0000
                         'International Tables Vol C Tables 4.2.6.8 and 6.1.1.4'
    'N' 'N' 0.0061 0.0033
                         'International Tables Vol C Tables 4.2.6.8 and 6.1.1.4'
    'S' 'S' 0.1246 0.1234
                         'International Tables Vol C Tables 4.2.6.8 and 6.1.1.4'
    'Cl' 'Cl' 0.1484 0.1585
                         'International Tables Vol C Tables 4.2.6.8 and 6.1.1.4'
    'Fe' 'Fe' 0.3463 0.8444
                         'International Tables Vol C Tables 4.2.6.8 and 6.1.1.4'
_computing_data_collection     'SMART (Bruker, 1998)'
_computing_cell_refinement     'SAINT (Bruker, 2003)'
_computing_data_reduction     'SAINT (Bruker, 2003)'
_computing_structure_solution     'SHELXS97 (Sheldrick, 2008)'
_computing_structure_refinement     'SHELXL97 (Sheldrick, 2008)'
_computing_molecular_graphics     'Mercury (Macrae <i>et al.</i>, 2008)'
_computing_publication_material
 'SHELXTL (Sheldrick, 2008), WinGX (Farrugia, 1999) and publCIF (Westrip, 2010)'
loop_
    _atom_site_type_symbol
    _atom_site_label
    _atom_site_fract_x
    _atom_site_fract_y
    _atom_site_fract_z
    _atom_site_U_iso_or_equiv
    _atom_site_adp_type
    _atom_site_calc_flag
    _atom_site_refinement_flags
    _atom_site_occupancy
    _atom_site_symmetry_multiplicity
    _atom_site_disorder_assembly
    _atom_site_disorder_group
    Fe Fe1 0.26710(4) 0.199109(16) 0.72956(3) 0.03803(13) Uani d . 1 1 . .
    N N1 0.4302(2) 0.15150(10) 0.77250(18) 0.0439(5) Uani d . 1 1 . .
    N N2 0.4637(2) 0.22105(11) 0.90825(19) 0.0513(6) Uani d . 1 1 . .
    N N3 0.3387(2) 0.23370(10) 0.86513(17) 0.0415(5) Uani d . 1 1 . .
    N N4 0.1056(2) 0.24866(10) 0.70140(17) 0.0432(5) Uani d . 1 1 . .
    N N5 -0.0086(2) 0.16663(12) 0.7497(2) 0.0536(6) Uani d . 1 1 . .
    N N6 0.1197(2) 0.15144(10) 0.77242(18) 0.0451(5) Uani d . 1 1 . .
    N N7 0.2284(2) 0.16225(10) 0.58695(19) 0.0490(6) Uani d . 1 1 . .
    N N8 0.3889(2) 0.25196(11) 0.66138(19) 0.0470(5) Uani d . 1 1 . .
    S S2 0.49476(8) 0.34626(3) 0.56230(8) 0.0626(2) Uani d . 1 1 . .
    S S1 0.20586(13) 0.09807(7) 0.39640(12) 0.1316(7) Uani d . 1 1 . .
    C C1 0.4725(3) 0.10415(13) 0.7267(3) 0.0522(7) Uani d . 1 1 . .
    H H1 0.4145 0.0873 0.6694 0.063 Uiso calc R 1 1 . .
    C C2 0.6012(3) 0.07977(14) 0.7631(3) 0.0613(9) Uani d . 1 1 . .
    C C3 0.6913(3) 0.10504(17) 0.8452(3) 0.0713(10) Uani d . 1 1 . .
    H H3 0.7798 0.0898 0.8675 0.086 Uiso calc R 1 1 . .
    C C4 0.6470(3) 0.15305(17) 0.8927(3) 0.0667(9) Uani d . 1 1 . .
    H H4 0.7047 0.1709 0.9488 0.080 Uiso calc R 1 1 . .
    C C5 0.5151(3) 0.17485(14) 0.8567(2) 0.0494(7) Uani d . 1 1 . .
    C C6 0.2817(3) 0.28345(12) 0.9103(2) 0.0458(6) Uani d . 1 1 . .
    C C7 0.3583(4) 0.33294(15) 0.9139(3) 0.0676(9) Uani d . 1 1 . .
    H H7 0.4501 0.3333 0.8943 0.081 Uiso calc R 1 1 . .
    C C8 0.2971(5) 0.38131(17) 0.9467(4) 0.0913(13) Uani d . 1 1 . .
    H H8 0.3475 0.4149 0.9496 0.110 Uiso calc R 1 1 . .
    C C9 0.1606(5) 0.38048(18) 0.9755(3) 0.0905(13) Uani d . 1 1 . .
    H H9 0.1187 0.4137 0.9958 0.109 Uiso calc R 1 1 . .
    C C10 0.0864(4) 0.33076(17) 0.9743(3) 0.0717(10) Uani d . 1 1 . .
    H H10 -0.0043 0.3303 0.9961 0.086 Uiso calc R 1 1 . .
    C C11 0.1460(3) 0.28201(14) 0.9411(2) 0.0520(7) Uani d . 1 1 . .
    H H11 0.0958 0.2483 0.9392 0.062 Uiso calc R 1 1 . .
    C C12 0.1023(3) 0.30337(13) 0.6782(2) 0.0496(7) Uani d . 1 1 . .
    H H12 0.1861 0.3220 0.6685 0.059 Uiso calc R 1 1 . .
    C C13 -0.0229(3) 0.33307(15) 0.6681(3) 0.0611(8) Uani d . 1 1 . .
    C C14 -0.1487(4) 0.30664(18) 0.6787(3) 0.0751(11) Uani d . 1 1 . .
    H H14 -0.2334 0.3265 0.6711 0.090 Uiso calc R 1 1 . .
    C C15 -0.1460(3) 0.25012(18) 0.7007(3) 0.0711(10) Uani d . 1 1 . .
    H H15 -0.2297 0.2307 0.7069 0.085 Uiso calc R 1 1 . .
    C C16 -0.0178(3) 0.22207(14) 0.7138(2) 0.0519(7) Uani d . 1 1 . .
    C C17 0.1347(3) 0.09386(12) 0.8076(2) 0.0503(7) Uani d . 1 1 . .
    C C18 0.0563(4) 0.05231(16) 0.7497(3) 0.0752(10) Uani d . 1 1 . .
    H H18 -0.0066 0.0612 0.6882 0.090 Uiso calc R 1 1 . .
    C C19 0.0737(5) -0.00269(18) 0.7856(4) 0.0987(15) Uani d . 1 1 . .
    H H19 0.0232 -0.0313 0.7470 0.118 Uiso calc R 1 1 . .
    C C20 0.1640(5) -0.01550(17) 0.8771(5) 0.0998(15) Uani d . 1 1 . .
    H H20 0.1738 -0.0527 0.9007 0.120 Uiso calc R 1 1 . .
    C C21 0.2400(4) 0.02575(16) 0.9341(4) 0.0832(11) Uani d . 1 1 . .
    H H21 0.3010 0.0167 0.9966 0.100 Uiso calc R 1 1 . .
    C C22 0.2266(3) 0.08071(13) 0.8994(3) 0.0580(8) Uani d . 1 1 . .
    H H22 0.2792 0.1089 0.9377 0.070 Uiso calc R 1 1 . .
    C C23 0.2177(3) 0.13531(15) 0.5084(3) 0.0592(8) Uani d . 1 1 . .
    C C24 0.4349(3) 0.29088(12) 0.6208(2) 0.0423(6) Uani d . 1 1 . .
    Cl Cl1 0.64768(11) 0.01811(4) 0.70172(10) 0.0874(3) Uani d . 1 1 . .
    Cl Cl2 -0.01594(12) 0.40406(4) 0.64356(10) 0.0929(3) Uani d . 1 1 . .
loop_
    _atom_site_aniso_label
    _atom_site_aniso_U_11
    _atom_site_aniso_U_22
    _atom_site_aniso_U_33
    _atom_site_aniso_U_12
    _atom_site_aniso_U_13
    _atom_site_aniso_U_23
    Fe1 0.0315(2) 0.0475(2) 0.0347(2) 0.00046(15) 0.00200(14) -0.00205(15)
    N1 0.0344(11) 0.0541(14) 0.0438(12) 0.0022(10) 0.0072(9) 0.0068(10)
    N2 0.0360(12) 0.0753(17) 0.0416(13) -0.0022(11) -0.0004(10) 0.0006(12)
    N3 0.0342(11) 0.0558(14) 0.0344(11) -0.0058(10) 0.0034(9) 0.0012(10)
    N4 0.0372(12) 0.0567(14) 0.0348(11) 0.0067(10) -0.0001(9) -0.0054(10)
    N5 0.0361(13) 0.0714(17) 0.0526(14) -0.0047(11) 0.0020(10) -0.0058(12)
    N6 0.0369(12) 0.0562(14) 0.0422(12) -0.0057(10) 0.0040(9) -0.0072(10)
    N7 0.0446(13) 0.0613(15) 0.0404(13) 0.0026(11) 0.0017(10) -0.0108(11)
    N8 0.0423(13) 0.0547(14) 0.0447(13) 0.0013(11) 0.0084(10) 0.0003(11)
    S2 0.0505(4) 0.0526(5) 0.0840(6) 0.0021(3) 0.0047(4) 0.0187(4)
    S1 0.0840(8) 0.1876(15) 0.1193(10) 0.0205(8) -0.0075(7) -0.1068(11)
    C1 0.0482(16) 0.0534(17) 0.0567(18) 0.0057(13) 0.0130(13) 0.0084(14)
    C2 0.0548(18) 0.066(2) 0.067(2) 0.0172(16) 0.0222(16) 0.0224(16)
    C3 0.0431(17) 0.105(3) 0.067(2) 0.0237(18) 0.0115(16) 0.025(2)
    C4 0.0398(16) 0.104(3) 0.0553(19) 0.0097(17) -0.0004(14) 0.0079(18)
    C5 0.0355(14) 0.0702(19) 0.0423(15) -0.0004(13) 0.0026(12) 0.0084(14)
    C6 0.0485(16) 0.0556(17) 0.0330(13) -0.0068(13) 0.0030(11) -0.0059(12)
    C7 0.066(2) 0.071(2) 0.067(2) -0.0203(18) 0.0130(17) -0.0172(17)
    C8 0.122(4) 0.066(2) 0.088(3) -0.027(2) 0.024(3) -0.024(2)
    C9 0.127(4) 0.070(3) 0.079(3) 0.012(3) 0.031(3) -0.023(2)
    C10 0.076(2) 0.087(3) 0.056(2) 0.010(2) 0.0224(17) -0.0098(18)
    C11 0.0513(17) 0.0639(19) 0.0417(15) -0.0032(14) 0.0093(12) -0.0030(13)
    C12 0.0478(16) 0.0626(19) 0.0369(14) 0.0100(14) -0.0019(12) -0.0028(13)
    C13 0.060(2) 0.072(2) 0.0484(17) 0.0227(17) -0.0063(14) -0.0040(15)
    C14 0.048(2) 0.102(3) 0.072(2) 0.0312(19) -0.0086(16) -0.005(2)
    C15 0.0358(16) 0.100(3) 0.075(2) 0.0076(17) -0.0038(15) -0.003(2)
    C16 0.0358(15) 0.073(2) 0.0459(16) 0.0016(14) -0.0026(12) -0.0059(14)
    C17 0.0450(15) 0.0504(17) 0.0568(17) -0.0108(13) 0.0118(13) -0.0095(13)
    C18 0.069(2) 0.071(2) 0.083(2) -0.0176(18) -0.0039(19) -0.0160(19)
    C19 0.097(3) 0.064(3) 0.133(4) -0.033(2) 0.001(3) -0.022(3)
    C20 0.101(3) 0.055(2) 0.141(4) -0.019(2) 0.001(3) 0.006(3)
    C21 0.091(3) 0.061(2) 0.095(3) -0.014(2) -0.003(2) 0.016(2)
    C22 0.0599(19) 0.0500(18) 0.0631(19) -0.0108(14) 0.0020(15) 0.0015(14)
    C23 0.0355(15) 0.078(2) 0.063(2) 0.0087(14) -0.0004(13) -0.0181(17)
    C24 0.0346(13) 0.0487(16) 0.0428(14) 0.0077(12) 0.0004(11) -0.0032(12)
    Cl1 0.0880(7) 0.0692(6) 0.1091(8) 0.0340(5) 0.0298(6) 0.0175(5)
    Cl2 0.1028(8) 0.0715(6) 0.1004(8) 0.0383(6) -0.0082(6) 0.0028(5)
_geom_special_details
;
All e.s.d.'s (except the e.s.d. in the dihedral angle between two l.s. planes)
are estimated using the full covariance matrix. The cell e.s.d.'s are taken
into account individually in the estimation of e.s.d.'s in distances, angles
and torsion angles; correlations between e.s.d.'s in cell parameters are only
used when they are defined by crystal symmetry. An approximate (isotropic)
treatment of cell e.s.d.'s is used for estimating e.s.d.'s involving l.s.
planes.
;
loop_
    _geom_bond_atom_site_label_1
    _geom_bond_atom_site_label_2
    _geom_bond_site_symmetry_2
    _geom_bond_distance
    _geom_bond_publ_flag
    Fe1 N3 . 1.900(2) y
    Fe1 N6 . 1.917(2) y
    Fe1 N4 . 1.936(2) y
    Fe1 N7 . 1.941(2) y
    Fe1 N1 . 1.945(2) y
    Fe1 N8 . 1.952(2) y
    N1 C1 . 1.336(4) ?
    N1 C5 . 1.352(4) ?
    N2 N3 . 1.282(3) ?
    N2 C5 . 1.379(4) ?
    N3 C6 . 1.433(4) ?
    N4 C12 . 1.329(4) ?
    N4 C16 . 1.356(4) ?
    N5 N6 . 1.274(3) ?
    N5 C16 . 1.386(4) ?
    N6 C17 . 1.435(4) ?
    N7 C23 . 1.144(4) ?
    N8 C24 . 1.156(4) ?
    S2 C24 . 1.626(3) ?
    S1 C23 . 1.617(3) ?
    C1 C2 . 1.383(4) ?
    C1 H1 . 0.9300 ?
    C2 C3 . 1.380(5) ?
    C2 Cl1 . 1.722(4) ?
    C3 C4 . 1.365(5) ?
    C3 H3 . 0.9300 ?
    C4 C5 . 1.384(4) ?
    C4 H4 . 0.9300 ?
    C6 C7 . 1.380(4) ?
    C6 C11 . 1.384(4) ?
    C7 C8 . 1.366(5) ?
    C7 H7 . 0.9300 ?
    C8 C9 . 1.381(6) ?
    C8 H8 . 0.9300 ?
    C9 C10 . 1.375(6) ?
    C9 H9 . 0.9300 ?
    C10 C11 . 1.369(5) ?
    C10 H10 . 0.9300 ?
    C11 H11 . 0.9300 ?
    C12 C13 . 1.378(4) ?
    C12 H12 . 0.9300 ?
    C13 C14 . 1.370(5) ?
    C13 Cl2 . 1.714(4) ?
    C14 C15 . 1.368(5) ?
    C14 H14 . 0.9300 ?
    C15 C16 . 1.384(4) ?
    C15 H15 . 0.9300 ?
    C17 C22 . 1.378(4) ?
    C17 C18 . 1.382(4) ?
    C18 C19 . 1.381(6) ?
    C18 H18 . 0.9300 ?
    C19 C20 . 1.364(6) ?
    C19 H19 . 0.9300 ?
    C20 C21 . 1.361(6) ?
    C20 H20 . 0.9300 ?
    C21 C22 . 1.373(5) ?
    C21 H21 . 0.9300 ?
    C22 H22 . 0.9300 ?
loop_
    _geom_angle_atom_site_label_1
    _geom_angle_atom_site_label_2
    _geom_angle_atom_site_label_3
    _geom_angle_site_symmetry_1
    _geom_angle_site_symmetry_3
    _geom_angle
    _geom_angle_publ_flag
    N3 Fe1 N6 . . 102.92(9) ?
    N3 Fe1 N4 . . 95.39(9) ?
    N6 Fe1 N4 . . 79.44(10) ?
    N3 Fe1 N7 . . 169.99(9) ?
    N6 Fe1 N7 . . 84.43(10) ?
    N4 Fe1 N7 . . 92.62(9) ?
    N3 Fe1 N1 . . 79.49(10) ?
    N6 Fe1 N1 . . 99.78(10) ?
    N4 Fe1 N1 . . 174.56(9) ?
    N7 Fe1 N1 . . 92.66(10) ?
    N3 Fe1 N8 . . 85.23(9) ?
    N6 Fe1 N8 . . 168.44(10) ?
    N4 Fe1 N8 . . 91.75(10) ?
    N7 Fe1 N8 . . 88.54(10) ?
    N1 Fe1 N8 . . 89.68(10) ?
    C1 N1 C5 . . 118.6(2) ?
    C1 N1 Fe1 . . 130.1(2) ?
    C5 N1 Fe1 . . 111.03(19) ?
    N3 N2 C5 . . 111.1(2) ?
    N2 N3 C6 . . 114.1(2) ?
    N2 N3 Fe1 . . 118.86(18) ?
    C6 N3 Fe1 . . 125.00(17) ?
    C12 N4 C16 . . 118.5(2) ?
    C12 N4 Fe1 . . 129.2(2) ?
    C16 N4 Fe1 . . 112.2(2) ?
    N6 N5 C16 . . 111.3(2) ?
    N5 N6 C17 . . 113.3(2) ?
    N5 N6 Fe1 . . 119.1(2) ?
    C17 N6 Fe1 . . 126.25(18) ?
    C23 N7 Fe1 . . 171.1(3) ?
    C24 N8 Fe1 . . 164.8(2) ?
    N1 C1 C2 . . 121.0(3) ?
    N1 C1 H1 . . 119.5 ?
    C2 C1 H1 . . 119.5 ?
    C3 C2 C1 . . 120.6(3) ?
    C3 C2 Cl1 . . 120.9(3) ?
    C1 C2 Cl1 . . 118.5(3) ?
    C4 C3 C2 . . 118.2(3) ?
    C4 C3 H3 . . 120.9 ?
    C2 C3 H3 . . 120.9 ?
    C3 C4 C5 . . 119.3(3) ?
    C3 C4 H4 . . 120.4 ?
    C5 C4 H4 . . 120.4 ?
    N1 C5 N2 . . 117.2(2) ?
    N1 C5 C4 . . 122.2(3) ?
    N2 C5 C4 . . 120.5(3) ?
    C7 C6 C11 . . 121.1(3) ?
    C7 C6 N3 . . 119.6(3) ?
    C11 C6 N3 . . 119.1(3) ?
    C8 C7 C6 . . 119.0(3) ?
    C8 C7 H7 . . 120.5 ?
    C6 C7 H7 . . 120.5 ?
    C7 C8 C9 . . 120.2(4) ?
    C7 C8 H8 . . 119.9 ?
    C9 C8 H8 . . 119.9 ?
    C10 C9 C8 . . 120.4(4) ?
    C10 C9 H9 . . 119.8 ?
    C8 C9 H9 . . 119.8 ?
    C11 C10 C9 . . 120.0(3) ?
    C11 C10 H10 . . 120.0 ?
    C9 C10 H10 . . 120.0 ?
    C10 C11 C6 . . 119.2(3) ?
    C10 C11 H11 . . 120.4 ?
    C6 C11 H11 . . 120.4 ?
    N4 C12 C13 . . 121.3(3) ?
    N4 C12 H12 . . 119.3 ?
    C13 C12 H12 . . 119.3 ?
    C14 C13 C12 . . 120.9(3) ?
    C14 C13 Cl2 . . 121.1(3) ?
    C12 C13 Cl2 . . 118.0(3) ?
    C15 C14 C13 . . 118.0(3) ?
    C15 C14 H14 . . 121.0 ?
    C13 C14 H14 . . 121.0 ?
    C14 C15 C16 . . 119.5(3) ?
    C14 C15 H15 . . 120.3 ?
    C16 C15 H15 . . 120.3 ?
    N4 C16 C15 . . 121.8(3) ?
    N4 C16 N5 . . 116.8(2) ?
    C15 C16 N5 . . 121.2(3) ?
    C22 C17 C18 . . 120.7(3) ?
    C22 C17 N6 . . 119.4(2) ?
    C18 C17 N6 . . 119.9(3) ?
    C19 C18 C17 . . 118.3(4) ?
    C19 C18 H18 . . 120.8 ?
    C17 C18 H18 . . 120.8 ?
    C20 C19 C18 . . 120.8(4) ?
    C20 C19 H19 . . 119.6 ?
    C18 C19 H19 . . 119.6 ?
    C21 C20 C19 . . 120.5(4) ?
    C21 C20 H20 . . 119.7 ?
    C19 C20 H20 . . 119.7 ?
    C20 C21 C22 . . 120.0(4) ?
    C20 C21 H21 . . 120.0 ?
    C22 C21 H21 . . 120.0 ?
    C21 C22 C17 . . 119.6(3) ?
    C21 C22 H22 . . 120.2 ?
    C17 C22 H22 . . 120.2 ?
    N7 C23 S1 . . 178.5(3) ?
    N8 C24 S2 . . 178.2(2) ?
loop_
    _geom_torsion_atom_site_label_1
    _geom_torsion_atom_site_label_2
    _geom_torsion_atom_site_label_3
    _geom_torsion_atom_site_label_4
    _geom_torsion_site_symmetry_1
    _geom_torsion_site_symmetry_2
    _geom_torsion_site_symmetry_3
    _geom_torsion_site_symmetry_4
    _geom_torsion
    _geom_torsion_publ_flag
    N3 Fe1 N1 C1 . . . . 173.6(3) ?
    N6 Fe1 N1 C1 . . . . 72.2(2) ?
    N7 Fe1 N1 C1 . . . . -12.7(2) ?
    N8 Fe1 N1 C1 . . . . -101.2(2) ?
    N3 Fe1 N1 C5 . . . . -12.28(18) ?
    N6 Fe1 N1 C5 . . . . -113.74(19) ?
    N7 Fe1 N1 C5 . . . . 161.45(19) ?
    N8 Fe1 N1 C5 . . . . 72.93(19) ?
    C5 N2 N3 C6 . . . . -176.4(2) ?
    C5 N2 N3 Fe1 . . . . -11.8(3) ?
    N6 Fe1 N3 N2 . . . . 111.7(2) ?
    N4 Fe1 N3 N2 . . . . -167.9(2) ?
    N7 Fe1 N3 N2 . . . . -24.9(7) ?
    N1 Fe1 N3 N2 . . . . 14.0(2) ?
    N8 Fe1 N3 N2 . . . . -76.6(2) ?
    N6 Fe1 N3 C6 . . . . -85.4(2) ?
    N4 Fe1 N3 C6 . . . . -5.0(2) ?
    N7 Fe1 N3 C6 . . . . 138.0(5) ?
    N1 Fe1 N3 C6 . . . . 176.8(2) ?
    N8 Fe1 N3 C6 . . . . 86.3(2) ?
    N3 Fe1 N4 C12 . . . . 67.2(2) ?
    N6 Fe1 N4 C12 . . . . 169.3(2) ?
    N7 Fe1 N4 C12 . . . . -106.8(2) ?
    N8 Fe1 N4 C12 . . . . -18.2(2) ?
    N3 Fe1 N4 C16 . . . . -109.20(19) ?
    N6 Fe1 N4 C16 . . . . -7.03(18) ?
    N7 Fe1 N4 C16 . . . . 76.81(19) ?
    N8 Fe1 N4 C16 . . . . 165.42(19) ?
    C16 N5 N6 C17 . . . . -178.6(2) ?
    C16 N5 N6 Fe1 . . . . -11.1(3) ?
    N3 Fe1 N6 N5 . . . . 103.7(2) ?
    N4 Fe1 N6 N5 . . . . 10.6(2) ?
    N7 Fe1 N6 N5 . . . . -83.1(2) ?
    N1 Fe1 N6 N5 . . . . -174.9(2) ?
    N8 Fe1 N6 N5 . . . . -30.3(6) ?
    N3 Fe1 N6 C17 . . . . -90.5(2) ?
    N4 Fe1 N6 C17 . . . . 176.3(2) ?
    N7 Fe1 N6 C17 . . . . 82.6(2) ?
    N1 Fe1 N6 C17 . . . . -9.1(2) ?
    N8 Fe1 N6 C17 . . . . 135.4(5) ?
    N3 Fe1 N8 C24 . . . . -87.5(9) ?
    N6 Fe1 N8 C24 . . . . 47.9(11) ?
    N4 Fe1 N8 C24 . . . . 7.8(9) ?
    N7 Fe1 N8 C24 . . . . 100.4(9) ?
    N1 Fe1 N8 C24 . . . . -167.0(9) ?
    C5 N1 C1 C2 . . . . -0.9(4) ?
    Fe1 N1 C1 C2 . . . . 172.8(2) ?
    N1 C1 C2 C3 . . . . -2.3(5) ?
    N1 C1 C2 Cl1 . . . . 179.0(2) ?
    C1 C2 C3 C4 . . . . 3.1(5) ?
    Cl1 C2 C3 C4 . . . . -178.3(3) ?
    C2 C3 C4 C5 . . . . -0.6(5) ?
    C1 N1 C5 N2 . . . . -174.8(2) ?
    Fe1 N1 C5 N2 . . . . 10.3(3) ?
    C1 N1 C5 C4 . . . . 3.5(4) ?
    Fe1 N1 C5 C4 . . . . -171.4(2) ?
    N3 N2 C5 N1 . . . . 0.3(4) ?
    N3 N2 C5 C4 . . . . -178.0(3) ?
    C3 C4 C5 N1 . . . . -2.7(5) ?
    C3 C4 C5 N2 . . . . 175.6(3) ?
    N2 N3 C6 C7 . . . . 53.0(4) ?
    Fe1 N3 C6 C7 . . . . -110.6(3) ?
    N2 N3 C6 C11 . . . . -132.3(3) ?
    Fe1 N3 C6 C11 . . . . 64.1(3) ?
    C11 C6 C7 C8 . . . . -1.1(5) ?
    N3 C6 C7 C8 . . . . 173.4(3) ?
    C6 C7 C8 C9 . . . . -0.1(6) ?
    C7 C8 C9 C10 . . . . 1.7(7) ?
    C8 C9 C10 C11 . . . . -2.1(6) ?
    C9 C10 C11 C6 . . . . 0.8(5) ?
    C7 C6 C11 C10 . . . . 0.8(5) ?
    N3 C6 C11 C10 . . . . -173.8(3) ?
    C16 N4 C12 C13 . . . . 0.8(4) ?
    Fe1 N4 C12 C13 . . . . -175.3(2) ?
    N4 C12 C13 C14 . . . . -1.9(5) ?
    N4 C12 C13 Cl2 . . . . 177.4(2) ?
    C12 C13 C14 C15 . . . . 0.7(5) ?
    Cl2 C13 C14 C15 . . . . -178.5(3) ?
    C13 C14 C15 C16 . . . . 1.3(5) ?
    C12 N4 C16 C15 . . . . 1.3(4) ?
    Fe1 N4 C16 C15 . . . . 178.1(2) ?
    C12 N4 C16 N5 . . . . -173.2(2) ?
    Fe1 N4 C16 N5 . . . . 3.6(3) ?
    C14 C15 C16 N4 . . . . -2.4(5) ?
    C14 C15 C16 N5 . . . . 171.9(3) ?
    N6 N5 C16 N4 . . . . 4.5(4) ?
    N6 N5 C16 C15 . . . . -170.0(3) ?
    N5 N6 C17 C22 . . . . -133.9(3) ?
    Fe1 N6 C17 C22 . . . . 59.6(3) ?
    N5 N6 C17 C18 . . . . 45.6(4) ?
    Fe1 N6 C17 C18 . . . . -120.9(3) ?
    C22 C17 C18 C19 . . . . -0.8(6) ?
    N6 C17 C18 C19 . . . . 179.8(3) ?
    C17 C18 C19 C20 . . . . 1.2(7) ?
    C18 C19 C20 C21 . . . . -0.7(8) ?
    C19 C20 C21 C22 . . . . -0.3(8) ?
    C20 C21 C22 C17 . . . . 0.8(6) ?
    C18 C17 C22 C21 . . . . -0.2(5) ?
    N6 C17 C22 C21 . . . . 179.2(3) ?
data_global
_journal_date_recd_electronic     2012-03-29
_journal_date_accepted     2012-04-02
_journal_name_full     'Acta Crystallographica, Section E'
_journal_year     2012
_journal_volume     68
_journal_issue      5
_journal_page_first     m555
_journal_page_last     m556
_journal_paper_category     QM
_journal_paper_doi     10.1107/S1600536812014286
_journal_coeditor_code     HB6716
_publ_contact_author_name     'Luksamee Vittaya'
_publ_contact_author_address
;
Faculty of Science and Fisheries Technology,
Rajamangala University of Technology Srivijaya,
Sikao
Trang 92150, Thailand
;
_publ_contact_author_email     nokluksamee@hotmail.com
_publ_contact_author_fax     '+66(0)75204063'
_publ_contact_author_phone     '+66(0)75204063'
_publ_section_title
;\
Bis[5-chloro-2-(phenyldiazenyl-\k<i>N</i>^2^)pyridine-\k<i>N</i>]\
bis(thiocyanato-\k<i>N</i>)iron(II)
;
loop_
    _publ_author_name
    _publ_author_footnote
    _publ_author_address
    'Vittaya, Luksamee' .
;
Faculty of Science and Fisheries Technology,
Rajamangala University of Technology Srivijaya,
Sikao
Trang 92150, Thailand
;
    'Leesakul, Nararak' .
;
Department of Chemistry and Center for Innovation in Chemistry,
Faculty of Science, Prince of Songkla University, Hat Yai,
Songkhla 90112, Thailand
;
    'Pakawatchai, Chaveng' .
;
Department of Chemistry and Center for Innovation in Chemistry,
Faculty of Science, Prince of Songkla University, Hat Yai,
Songkhla 90112, Thailand
;
    'Saithong, Saowanit' .
;
Department of Chemistry and Center for Innovation in Chemistry,
Faculty of Science, Prince of Songkla University, Hat Yai,
Songkhla 90112, Thailand
;
    'Hansongnern, Kanidtha' .
;
Department of Chemistry and Center for Innovation in Chemistry,
Faculty of Science, Prince of Songkla University, Hat Yai,
Songkhla 90112, Thailand
;
