# Supplementary material for: Bis[5-chloro-2-(phenyl­diazenyl-κN 2)pyridine-κN]bis­(thio­cyanato-κN)iron(II)
Source: Acta Crystallogr Sect E Struct Rep Online. 2012 Apr 13;68(Pt 5):m555–6. doi: 10.1107/S1600536812014286 (PMC3344310; doi:10.1107/S1600536812014286)
Supplement: Supplementary file 2 [file e-68-0m555-Isup2.hkl]

# 
# h,k,l, Fc-squared, Fo-squared, sigma(Fo-squared) and status flag 
# 
data_I
_shelx_title ' fcnm-p21-n in P2(1)/n' 
_shelx_refln_list_code          4 
_shelx_F_calc_maximum      247.34 
_exptl_crystal_F_000      1232.00 
_reflns_d_resolution_high  0.8410 
 
loop_ 
 _symmetry_equiv_pos_as_xyz 
 'x, y, z' 
 '-x+1/2, y+1/2, -z+1/2' 
 '-x, -y, -z' 
 'x-1/2, -y-1/2, z-1/2' 
 
_cell_length_a     9.5151 
_cell_length_b    23.7391 
_cell_length_c    12.1550 
_cell_angle_alpha  90.000 
_cell_angle_beta   96.209 
_cell_angle_gamma  90.000 
 
_shelx_F_squared_multiplier     1.000 
 
loop_ 
 _refln_index_h 
 _refln_index_k 
 _refln_index_l 
 _refln_F_squared_calc 
 _refln_F_squared_meas 
 _refln_F_squared_sigma 
 _refln_observed_status 
   2   0   0      586.02      531.49      8.77 o 
   4   0   0     7398.58     7354.11     86.75 o 
   6   0   0      461.71      518.41     12.69 o 
   8   0   0     3966.03     3885.27     65.77 o 
  10   0   0        5.13       -8.73      6.91 o 
   1   1   0     1973.98     1916.46     17.37 o 
   2   1   0       45.18       51.76      1.74 o 
   3   1   0       46.38       61.37      2.41 o 
   4   1   0      759.33      839.26     11.44 o 
   5   1   0      591.64      627.91     12.71 o 
   6   1   0     3536.12     3679.76     37.87 o 
   7   1   0      372.69      392.35     11.55 o 
   8   1   0      251.87      238.36     10.21 o 
   9   1   0      119.72      118.16      8.25 o 
  10   1   0      321.87      364.94     15.40 o 
  11   1   0        6.21        4.54      8.06 o 
   0   2   0    44340.88    44396.31    774.84 o 
   1   2   0     8163.30     9044.05     77.13 o 
   2   2   0      158.09      151.28      3.54 o 
   3   2   0     7098.07     7556.00     66.37 o 
   4   2   0     1685.55     1655.83     23.82 o 
   5   2   0     7451.12     7406.48     67.59 o 
   6   2   0      740.50      690.90     19.44 o 
   7   2   0      426.72      387.80      9.81 o 
   8   2   0     1268.89     1258.26     21.49 o 
   9   2   0      156.15      147.68      8.91 o 
  10   2   0       21.40       20.49      6.40 o 
  11   2   0        5.49        5.13      8.25 o 
   1   3   0     1353.23     1331.58     13.04 o 
   2   3   0    20838.50    23291.63    195.08 o 
   3   3   0       60.60       82.03      3.58 o 
   4   3   0     7493.39     7820.75     69.91 o 
   5   3   0      305.75      286.82      7.12 o 
   6   3   0      971.69      959.49     14.52 o 
   7   3   0     1733.42     1544.63     32.88 o 
   8   3   0      289.41      254.52     10.29 o 
   9   3   0       99.94       78.31      8.37 o 
  10   3   0      250.86      243.65     13.54 o 
  11   3   0      199.48      253.44     14.66 o 
   0   4   0     4027.70     4104.83     47.95 o 
   1   4   0     2438.19     2564.81     23.77 o 
   2   4   0     2771.09     2820.68     26.66 o 
   3   4   0     6445.28     6621.03     58.98 o 
   4   4   0     9599.12     9507.59     83.99 o 
   5   4   0      204.63      190.18      6.05 o 
   6   4   0      907.19      949.77     14.56 o 
   7   4   0     1288.09     1261.13     19.70 o 
   8   4   0        2.19        5.82      4.17 o 
   9   4   0       82.68       87.41      9.45 o 
  10   4   0      486.72      551.06     18.57 o 
  11   4   0      175.29      215.77     13.94 o 
   1   5   0      487.68      564.25      6.69 o 
   2   5   0      249.31      197.84      4.79 o 
   3   5   0    20627.70    21463.93    181.52 o 
   4   5   0     1346.58     1456.34     17.25 o 
   5   5   0      331.69      272.57      7.07 o 
   6   5   0       48.51       59.29      4.50 o 
   7   5   0      504.50      517.28     11.15 o 
   8   5   0       29.95       43.19      6.60 o 
   9   5   0      324.19      289.50     13.53 o 
  10   5   0       50.83       44.91      7.89 o 
  11   5   0      616.39      602.79     20.52 o 
   0   6   0     3234.73     3214.08     39.27 o 
   1   6   0      410.95      515.80      6.67 o 
   2   6   0      516.84      601.50      8.48 o 
   3   6   0     8921.09     9277.33     81.69 o 
   4   6   0     1010.02     1059.92     13.81 o 
   5   6   0     1165.43     1095.80     15.13 o 
   6   6   0        0.81       -1.50      3.12 o 
   7   6   0      429.87      428.26     10.28 o 
   8   6   0      688.63      602.77     16.17 o 
   9   6   0      199.89      230.07     12.57 o 
  10   6   0       19.76       19.93      7.12 o 
   1   7   0     4005.34     4115.44     35.37 o 
   2   7   0      137.09      188.33      4.87 o 
   3   7   0      403.84      392.97      8.51 o 
   4   7   0     1572.25     1459.33     19.78 o 
   5   7   0     2017.58     1824.60     21.63 o 
   6   7   0      355.59      318.70      8.40 o 
   7   7   0       58.40       55.44      5.92 o 
   8   7   0      964.39     1015.72     22.55 o 
   9   7   0     1027.26     1010.29     37.39 o 
  10   7   0       71.33       93.54      9.80 o 
   0   8   0      316.68      221.81      6.54 o 
   1   8   0     3867.44     3794.34     33.33 o 
   2   8   0      149.61      173.43      4.99 o 
   3   8   0      244.31      205.14      5.65 o 
   4   8   0     6973.23     7228.32     66.39 o 
   5   8   0       71.27      112.42      7.64 o 
   6   8   0     1415.55     1322.16     20.91 o 
   7   8   0      448.19      454.82     12.63 o 
   8   8   0      177.48      200.82     10.14 o 
   9   8   0      704.08      661.07     18.66 o 
  10   8   0       63.65       72.76      9.22 o 
   1   9   0     4049.37     4232.57     37.12 o 
   2   9   0       51.68       36.02      2.96 o 
   3   9   0      213.50      174.77      6.02 o 
   4   9   0      402.30      391.35      8.16 o 
   5   9   0      936.18      937.81     16.14 o 
   6   9   0      442.45      395.46     11.87 o 
   7   9   0     1152.58     1110.67     20.11 o 
   8   9   0      169.16      179.26      9.79 o 
   9   9   0       65.08       68.28      8.58 o 
  10   9   0      436.40      403.72     17.28 o 
   0  10   0     6501.65     6404.86     76.99 o 
   1  10   0     2608.58     2756.04     26.10 o 
   2  10   0     8411.98     8519.35     71.07 o 
   3  10   0      519.67      552.75     10.97 o 
   4  10   0     2795.36     2850.12     30.60 o 
   5  10   0      471.16      489.39     11.71 o 
   6  10   0      900.20      858.95     17.49 o 
   7  10   0        0.11       -4.64      4.33 o 
   8  10   0        2.62       11.70      5.07 o 
   9  10   0        1.80        8.19      8.67 o 
  10  10   0      216.97      209.32     13.67 o 
   1  11   0     3776.64     3884.92     35.38 o 
   2  11   0        5.62        5.40      2.20 o 
   3  11   0     2306.03     2287.36     25.73 o 
   4  11   0       93.29      109.38      5.33 o 
   5  11   0      476.67      444.64     11.50 o 
   6  11   0     1549.52     1425.21     35.15 o 
   7  11   0        6.22        2.39      4.65 o 
   8  11   0      830.75      798.08     18.11 o 
   9  11   0      565.95      524.07     16.21 o 
  10  11   0      326.04      358.94     16.72 o 
   0  12   0     5496.66     6552.14     80.09 o 
   1  12   0       76.60       60.35      3.65 o 
   2  12   0     7937.46     8590.34     72.56 o 
   3  12   0     2379.39     2445.20     27.49 o 
   4  12   0     1216.59     1196.13     16.96 o 
   5  12   0     2109.74     2090.69     28.60 o 
   6  12   0     1424.29     1297.00     37.26 o 
   7  12   0       81.65       95.63      9.06 o 
   8  12   0      374.25      346.60     14.98 o 
   9  12   0      241.29      235.44     13.21 o 
  10  12   0      250.74      237.76     16.09 o 
   1  13   0     1342.55     1346.90     16.15 o 
   2  13   0      513.12      470.57      8.57 o 
   3  13   0        4.72        3.58      2.82 o 
   4  13   0      848.53      783.87     13.49 o 
   5  13   0     1910.87     1856.06     26.78 o 
   6  13   0      176.25      187.36      9.34 o 
   7  13   0       14.58       14.35      5.02 o 
   8  13   0      341.52      328.25     13.24 o 
   9  13   0      813.94      810.34     19.67 o 
   0  14   0        4.16       -4.35      2.90 o 
   1  14   0     1662.83     1504.59     17.85 o 
   2  14   0        0.94        1.03      2.39 o 
   3  14   0      594.04      535.42     10.87 o 
   4  14   0      134.02      124.47      8.08 o 
   5  14   0       13.87        7.74      4.58 o 
   6  14   0      182.25      182.49      9.60 o 
   7  14   0      156.70      129.02      8.83 o 
   8  14   0       12.02       18.61      5.80 o 
   9  14   0      227.49      223.41     12.32 o 
   1  15   0      289.30      315.81      7.75 o 
   2  15   0      644.68      624.87     10.48 o 
   3  15   0      976.11      895.67     14.97 o 
   4  15   0      894.26      834.72     16.10 o 
   5  15   0        4.34       -0.95      4.30 o 
   6  15   0      752.63      718.25     16.72 o 
   7  15   0      173.68      180.23     13.20 o 
   8  15   0       18.92       22.47      5.93 o 
   9  15   0      769.32      765.98     21.29 o 
   0  16   0     3951.68     3802.50     61.24 o 
   1  16   0      507.83      458.58      9.28 o 
   2  16   0     1918.84     1835.13     21.50 o 
   3  16   0     3658.36     3532.97     41.50 o 
   4  16   0     1223.43     1179.26     18.59 o 
   5  16   0      736.60      692.90     22.59 o 
   6  16   0     1474.76     1407.82     24.44 o 
   7  16   0      420.56      426.41     17.41 o 
   8  16   0       24.69       27.05      6.48 o 
   9  16   0        6.48        0.09      5.99 o 
   1  17   0        0.26        8.05      3.24 o 
   2  17   0       72.59       87.36      5.38 o 
   3  17   0       44.10       52.63      5.53 o 
   4  17   0      946.48      909.45     28.14 o 
   5  17   0        1.65        0.30      4.41 o 
   6  17   0       33.16       25.98      5.89 o 
   7  17   0      157.97      163.31     11.28 o 
   8  17   0      307.21      334.87     14.25 o 
   0  18   0      406.61      380.10     13.14 o 
   1  18   0     1469.38     1423.26     18.75 o 
   2  18   0     2524.63     2343.69     37.45 o 
   3  18   0       23.67       18.31      4.34 o 
   4  18   0       13.61        9.09      4.40 o 
   5  18   0       32.92       36.35      5.95 o 
   6  18   0      385.25      369.33     13.63 o 
   7  18   0       53.14       67.21      8.52 o 
   8  18   0      172.92      180.68     13.77 o 
   1  19   0      409.28      396.45      9.90 o 
   2  19   0       15.26       26.00      4.93 o 
   3  19   0        1.48       -5.17      3.44 o 
   4  19   0       45.44       50.07      5.52 o 
   5  19   0        4.20        8.06      5.02 o 
   6  19   0       67.91       75.05      7.68 o 
   7  19   0      160.85      146.44     11.53 o 
   8  19   0       26.92       31.91      6.84 o 
   0  20   0     2383.79     2428.20     54.70 o 
   1  20   0      913.57      880.49     16.20 o 
   2  20   0       70.98       48.16      5.77 o 
   3  20   0        0.69       -1.06      4.38 o 
   4  20   0      432.88      460.55     13.84 o 
   5  20   0      175.12      176.33     10.19 o 
   6  20   0      297.93      311.33     13.22 o 
   7  20   0        0.04        2.85      5.73 o 
   1  21   0       10.93       26.41      5.14 o 
   2  21   0       26.45       22.13      4.82 o 
   3  21   0       67.08       62.82      6.10 o 
   4  21   0        3.33        5.23      5.08 o 
   5  21   0      188.07      186.39     10.46 o 
   6  21   0      468.40      433.31     15.48 o 
   7  21   0       29.66       42.47      7.32 o 
   0  22   0     1515.99     1520.43     30.18 o 
   1  22   0      477.94      487.32     12.83 o 
   2  22   0      418.28      450.02     12.64 o 
   3  22   0        2.39        2.95      4.56 o 
   4  22   0       59.89       67.12      7.36 o 
   5  22   0      267.58      283.84     12.77 o 
   6  22   0       71.99       68.99      9.11 o 
   7  22   0        0.64       18.96      6.94 o 
   1  23   0        2.16        9.80      4.53 o 
   2  23   0       11.26       17.31      6.05 o 
   3  23   0      690.28      696.07     15.56 o 
   4  23   0       26.66       40.56      6.92 o 
   5  23   0        1.02       -1.27      5.68 o 
   6  23   0        5.49        6.99      5.91 o 
   0  24   0        2.56        3.62      7.31 o 
   1  24   0      513.15      525.06     14.97 o 
   2  24   0       14.07        5.73      5.11 o 
   3  24   0      244.34      258.20     10.99 o 
   4  24   0        1.65        0.11      5.59 o 
   5  24   0       47.27       53.14      9.57 o 
   1  25   0      149.57      184.19     11.05 o 
   2  25   0        7.36       15.77      5.38 o 
   3  25   0      127.44      149.71      9.02 o 
   4  25   0        6.99       10.81      5.89 o 
   5  25   0        4.24       17.03      7.25 o 
   0  26   0        1.32        3.65      7.79 o 
   1  26   0      119.82      116.41      9.09 o 
   2  26   0       19.67       16.24      6.07 o 
   3  26   0      484.05      500.38     19.83 o 
   4  26   0       96.29       97.88     10.16 o 
   1  27   0       40.26       52.02      9.26 o 
   2  27   0        2.28        8.17      7.45 o 
   3  27   0        6.40       22.71      7.34 o 
   0  28   0      288.37      371.99     54.24 o 
   1  28   0       62.11       96.22     10.89 o 
 -11   0   1      273.42      220.25     26.43 o 
  -9   0   1        6.49       15.59      6.97 o 
  -7   0   1     7447.50     6960.15    237.53 o 
  -5   0   1    19384.64    21196.17    239.81 o 
  -3   0   1     1438.69     1515.52     21.15 o 
  -1   0   1    28216.51    32186.53    355.99 o 
   1   0   1    16621.92    19254.78    213.81 o 
   3   0   1     1248.67     1279.92     18.74 o 
   5   0   1     1288.50     1168.22     19.76 o 
   7   0   1     1902.14     1839.47     50.43 o 
   9   0   1       40.61       47.16      8.65 o 
  11   0   1        8.67       40.43     13.57 o 
 -11   1   1       65.80       89.26     11.39 o 
 -10   1   1        9.05        9.29      5.86 o 
  -9   1   1        2.65       -1.50      4.25 o 
  -8   1   1       55.03       52.72      6.57 o 
  -7   1   1     4360.55     4012.06     68.19 o 
  -6   1   1     2342.01     2226.21     23.39 o 
  -5   1   1     4770.24     4845.68     43.04 o 
  -4   1   1     1437.17     1465.59     15.42 o 
  -3   1   1     6046.39     6110.42     47.61 o 
  -2   1   1     1608.80     1605.87     13.87 o 
  -1   1   1     1291.05     1222.94     10.97 o 
   0   1   1     1069.97      883.39      9.29 o 
   1   1   1        3.92       16.12      1.02 o 
   2   1   1    44221.30    49746.20    412.61 o 
   3   1   1        3.51        6.74      1.48 o 
   4   1   1     1111.49     1049.47     12.15 o 
   5   1   1      264.16      237.50      6.62 o 
   6   1   1       84.98       88.96      4.25 o 
   7   1   1     1161.60     1137.17     17.13 o 
   8   1   1     1117.49     1179.01     20.84 o 
   9   1   1      308.68      296.33     11.85 o 
  10   1   1        1.83        7.80      6.11 o 
  11   1   1      330.56      357.53     21.30 o 
 -11   2   1       97.07      107.19     19.05 o 
 -10   2   1      153.63      167.09     11.61 o 
  -9   2   1        3.58       11.96      4.77 o 
  -8   2   1      278.23      267.58     10.37 o 
  -7   2   1     1333.76     1344.35     22.32 o 
  -6   2   1     4280.15     4159.49     42.00 o 
  -5   2   1      303.44      336.14      6.50 o 
  -4   2   1        1.51        1.75      1.55 o 
  -3   2   1     3810.58     3775.84     30.52 o 
  -2   2   1     6202.69     6958.04     56.42 o 
  -1   2   1    30596.55    33599.19    247.60 o 
   0   2   1    14126.92    15833.08    144.60 o 
   1   2   1    16236.19    18660.63    146.60 o 
   2   2   1      247.07      250.13      5.21 o 
   3   2   1      733.62      760.90     10.01 o 
   4   2   1      163.15      156.34      4.24 o 
   5   2   1       89.23       50.10      3.18 o 
   6   2   1       55.75       50.04      3.54 o 
   7   2   1     2170.69     1949.58     24.60 o 
   8   2   1      201.58      214.73      9.87 o 
   9   2   1       78.73       96.85      7.61 o 
  10   2   1       60.94       86.83     10.26 o 
  11   2   1        4.17       13.96      8.39 o 
 -11   3   1      299.31      327.44     16.05 o 
 -10   3   1      150.42      141.04     10.81 o 
  -9   3   1      155.44      178.29     11.10 o 
  -8   3   1       72.25       71.63      6.49 o 
  -7   3   1     1264.28     1282.08     33.29 o 
  -6   3   1     4948.23     5062.95     49.66 o 
  -5   3   1      906.03     1017.83     14.15 o 
  -4   3   1       12.26        6.09      2.08 o 
  -3   3   1     4913.91     5149.42     46.61 o 
  -2   3   1    44409.48    48041.00    374.73 o 
  -1   3   1     1301.05     1387.06     11.92 o 
   0   3   1      226.93      156.76      2.42 o 
   1   3   1      456.28      564.48      6.26 o 
   2   3   1     7435.40     8122.52     70.17 o 
   3   3   1      427.22      435.92      6.37 o 
   4   3   1      252.28      182.09      5.69 o 
   5   3   1       56.73       70.74      4.81 o 
   6   3   1      276.09      253.77      7.68 o 
   7   3   1       34.03       44.99      4.79 o 
   8   3   1      885.57      781.80     19.11 o 
   9   3   1       73.49       90.72      8.59 o 
  10   3   1        2.26       -3.34      5.99 o 
  11   3   1      168.74      179.95     13.60 o 
 -11   4   1      116.54      138.58     11.96 o 
 -10   4   1        5.45        8.93      6.35 o 
  -9   4   1      107.01      117.40      9.67 o 
  -8   4   1      417.18      432.93     12.54 o 
  -7   4   1      188.56      203.43     10.09 o 
  -6   4   1      781.37      694.21     12.89 o 
  -5   4   1     1044.18      924.79     13.30 o 
  -4   4   1     6411.05     6713.06     60.89 o 
  -3   4   1     2106.27     2209.91     20.63 o 
  -2   4   1     2607.38     2704.15     23.81 o 
  -1   4   1     1037.87     1106.48     10.73 o 
   0   4   1     1717.67     1839.48     16.32 o 
   1   4   1     3906.47     4059.06     31.81 o 
   2   4   1     1860.02     2072.34     20.49 o 
   3   4   1     5840.75     5887.11     49.54 o 
   4   4   1    18051.18    19222.02    164.14 o 
   5   4   1     2558.96     2473.49     38.28 o 
   6   4   1      435.66      401.16     11.30 o 
   7   4   1      715.61      646.04     12.70 o 
   8   4   1      775.58      748.86     16.22 o 
   9   4   1       69.69       66.82      8.01 o 
  10   4   1       29.95       22.39      6.86 o 
  11   4   1       12.25       15.42      7.16 o 
 -11   5   1        0.54       -0.19      6.79 o 
 -10   5   1      519.13      569.47     20.84 o 
  -9   5   1      152.87      148.75     10.49 o 
  -8   5   1     1718.18     1715.08     26.19 o 
  -7   5   1       25.52       33.08      4.30 o 
  -6   5   1      948.06      850.81     13.64 o 
  -5   5   1      455.38      458.95      8.82 o 
  -4   5   1       46.76       60.43      3.40 o 
  -3   5   1       34.77       31.87      1.92 o 
  -2   5   1      745.70      704.64      9.14 o 
  -1   5   1     3528.85     3552.18     32.40 o 
   0   5   1     1148.18     1213.49     11.87 o 
   1   5   1     1191.68     1097.45     10.50 o 
   2   5   1        8.22       17.93      1.58 o 
   3   5   1     8391.31     9010.45     69.39 o 
   4   5   1       10.78       22.13      3.00 o 
   5   5   1       31.37       42.45      3.85 o 
   6   5   1      491.38      441.76      9.80 o 
   7   5   1      159.75      189.07      8.70 o 
   8   5   1      115.55      145.93     10.00 o 
   9   5   1      193.13      176.61     11.34 o 
  10   5   1      324.73      379.80     16.35 o 
 -11   6   1      207.60      185.98     13.41 o 
 -10   6   1        0.58        8.77      6.74 o 
  -9   6   1      236.50      215.59     12.07 o 
  -8   6   1        4.41       11.12      4.90 o 
  -7   6   1      469.13      463.85     10.73 o 
  -6   6   1      107.71      149.91      6.35 o 
  -5   6   1       25.88       31.77      3.36 o 
  -4   6   1     7383.98     7924.49     71.29 o 
  -3   6   1     5833.93     6322.74     57.27 o 
  -2   6   1     6201.10     6557.12     62.79 o 
  -1   6   1     1438.25     1611.24     15.40 o 
   0   6   1    10255.12    10713.59     85.90 o 
   1   6   1     8623.12     9366.77     75.74 o 
   2   6   1      652.49      568.48      7.45 o 
   3   6   1       11.54        9.03      2.21 o 
   4   6   1    10051.73    10498.95     92.75 o 
   5   6   1     5960.38     5727.05     54.66 o 
   6   6   1     1037.52      970.38     15.15 o 
   7   6   1        1.05       -0.86      3.89 o 
   8   6   1     1684.61     1670.34     26.27 o 
   9   6   1       33.18       18.76      7.03 o 
  10   6   1      394.73      382.95     16.56 o 
 -10   7   1      287.93      261.81     14.34 o 
  -9   7   1      325.57      315.02     14.17 o 
  -8   7   1      215.93      203.39      9.91 o 
  -7   7   1      382.26      409.11     11.75 o 
  -6   7   1      102.24      114.61      8.45 o 
  -5   7   1      248.50      228.68      6.34 o 
  -4   7   1     3791.53     3783.65     37.35 o 
  -3   7   1      261.74      280.82      6.15 o 
  -2   7   1     2177.72     2216.96     22.69 o 
  -1   7   1      511.87      589.29      8.76 o 
   0   7   1       12.97        3.74      1.39 o 
   1   7   1      488.30      477.41      6.72 o 
   2   7   1     4844.21     4719.60     40.57 o 
   3   7   1       74.10       72.18      3.01 o 
   4   7   1      437.09      420.52      8.17 o 
   5   7   1        5.00        5.98      2.87 o 
   6   7   1      564.48      580.49     11.71 o 
   7   7   1       10.62        7.94      4.45 o 
   8   7   1       80.87       78.56      7.27 o 
   9   7   1       12.64       19.23      7.41 o 
  10   7   1      936.85      902.96     23.08 o 
 -10   8   1       12.74       22.21      7.23 o 
  -9   8   1      207.50      200.77     14.23 o 
  -8   8   1        9.30        1.83      4.63 o 
  -7   8   1       16.00       26.59      5.08 o 
  -6   8   1       58.06       55.26      5.48 o 
  -5   8   1      445.95      397.68     10.49 o 
  -4   8   1      987.49     1046.90     17.22 o 
  -3   8   1     4882.51     4999.47     47.06 o 
  -2   8   1     1960.82     1859.35     20.17 o 
  -1   8   1     6262.34     6314.60     52.84 o 
   0   8   1      602.74      539.45      7.50 o 
   1   8   1     2010.47     1834.46     18.05 o 
   2   8   1       89.07       98.89      4.57 o 
   3   8   1     6390.84     6448.94     54.94 o 
   4   8   1     1471.48     1488.67     17.53 o 
   5   8   1     2174.49     2023.63     23.73 o 
   6   8   1      266.36      274.67      8.45 o 
   7   8   1     1477.04     1334.45     25.97 o 
   8   8   1      839.25      827.69     17.77 o 
   9   8   1      160.97      160.34     12.53 o 
  10   8   1       56.84       57.37      8.59 o 
 -10   9   1       22.79       31.48      7.47 o 
  -9   9   1      339.12      370.45     17.41 o 
  -8   9   1      121.23      127.40      8.65 o 
  -7   9   1     1613.00     1643.45     25.48 o 
  -6   9   1       14.50        7.43      4.44 o 
  -5   9   1       60.38       63.10      5.88 o 
  -4   9   1      921.48      956.78     13.70 o 
  -3   9   1      294.60      292.47      6.78 o 
  -2   9   1      259.94      228.50      5.79 o 
  -1   9   1      784.73      859.84     10.54 o 
   0   9   1      544.71      471.06      7.22 o 
   1   9   1     2991.33     3209.58     29.25 o 
   2   9   1      165.44      143.56      4.20 o 
   3   9   1        5.05       10.08      2.62 o 
   4   9   1       69.53      114.16      5.41 o 
   5   9   1       66.01       52.53      3.95 o 
   6   9   1     1196.33     1146.38     24.17 o 
   7   9   1     2199.22     2136.68     30.42 o 
   8   9   1      265.10      226.08     10.84 o 
   9   9   1      676.92      668.05     19.13 o 
  10   9   1      427.37      407.44     17.40 o 
 -10  10   1       29.81       33.33      7.64 o 
  -9  10   1      772.57      778.37     20.62 o 
  -8  10   1      171.99      176.35      9.86 o 
  -7  10   1       81.15       88.62      7.25 o 
  -6  10   1     1206.33     1159.04     21.84 o 
  -5  10   1     4956.85     4571.42     50.56 o 
  -4  10   1       30.59       27.39      3.26 o 
  -3  10   1      755.98      708.48     11.33 o 
  -2  10   1      885.24      965.02     11.77 o 
  -1  10   1     3394.96     3211.55     29.65 o 
   0  10   1      312.33      352.06      6.42 o 
   1  10   1      172.15      171.60      4.79 o 
   2  10   1     2235.43     2290.72     22.77 o 
   3  10   1    14916.35    15597.53    135.90 o 
   4  10   1      290.67      285.25      7.64 o 
   5  10   1       87.33       67.98      6.26 o 
   6  10   1      282.19      275.22     10.17 o 
   7  10   1      859.54      851.74     19.39 o 
   8  10   1      195.62      186.52     10.25 o 
   9  10   1        8.85       13.06      6.79 o 
  10  10   1       20.23       22.14      7.46 o 
 -10  11   1       11.87       23.08      7.86 o 
  -9  11   1       67.84       67.06      9.50 o 
  -8  11   1      346.78      295.27     13.66 o 
  -7  11   1      547.68      580.83     21.69 o 
  -6  11   1      365.78      373.65     11.80 o 
  -5  11   1     1438.00     1442.07     19.36 o 
  -4  11   1       16.89       19.72      3.24 o 
  -3  11   1     1639.81     1403.56     18.07 o 
  -2  11   1     1182.56     1361.93     15.47 o 
  -1  11   1       22.63        9.58      2.72 o 
   0  11   1       82.80      121.46      4.34 o 
   1  11   1     2101.04     2485.56     24.51 o 
   2  11   1      617.60      628.47      9.48 o 
   3  11   1     2153.05     2122.93     24.42 o 
   4  11   1      513.43      533.53     10.40 o 
   5  11   1     1085.07     1051.96     20.02 o 
   6  11   1       70.31       59.50      6.66 o 
   7  11   1      194.85      189.02      9.70 o 
   8  11   1      547.99      506.24     14.71 o 
   9  11   1      783.36      761.72     27.49 o 
  10  11   1        0.70        6.18      7.00 o 
 -10  12   1        2.40        2.46      7.69 o 
  -9  12   1      395.60      399.68     14.73 o 
  -8  12   1      192.73      207.32     10.92 o 
  -7  12   1      116.87      141.87     10.02 o 
  -6  12   1        2.55        2.76      4.02 o 
  -5  12   1      808.30      823.38     19.21 o 
  -4  12   1      879.04      801.38     13.30 o 
  -3  12   1      553.64      547.98     10.58 o 
  -2  12   1     3087.35     2815.52     27.51 o 
  -1  12   1     1116.25      995.85     12.86 o 
   0  12   1        4.98        7.33      2.36 o 
   1  12   1     1149.26     1096.25     13.76 o 
   2  12   1     2219.68     2419.17     24.55 o 
   3  12   1     2210.30     2226.75     34.05 o 
   4  12   1      371.66      351.90      9.19 o 
   5  12   1     1195.49     1198.78     20.09 o 
   6  12   1       35.64       34.42      5.29 o 
   7  12   1       13.50        9.33      4.84 o 
   8  12   1      329.32      305.11     13.92 o 
   9  12   1       25.91       33.35      6.89 o 
  10  12   1       32.17       59.70     15.24 o 
 -10  13   1      303.28      297.40     15.75 o 
  -9  13   1      302.58      298.01     13.53 o 
  -8  13   1     1356.08     1317.51     38.49 o 
  -7  13   1      349.78      323.64     13.23 o 
  -6  13   1      433.23      387.94     13.97 o 
  -5  13   1      422.03      375.48     13.35 o 
  -4  13   1     1377.21     1284.66     18.23 o 
  -3  13   1     1805.57     1767.31     22.02 o 
  -2  13   1        2.66        4.47      2.41 o 
  -1  13   1       18.61       31.43      3.14 o 
   0  13   1     1639.89     1590.36     18.19 o 
   1  13   1       42.45       26.57      3.34 o 
   2  13   1     1807.40     1812.89     20.12 o 
   3  13   1      527.11      466.54      9.95 o 
   4  13   1      100.19      116.83      6.10 o 
   5  13   1       77.22       91.21      9.42 o 
   6  13   1      302.76      319.45     11.56 o 
   7  13   1      102.62      114.62      8.38 o 
   8  13   1      252.29      224.02     11.36 o 
   9  13   1      137.43      147.39     10.23 o 
  -9  14   1        0.34        7.90      5.96 o 
  -8  14   1       99.96      125.88      9.34 o 
  -7  14   1       18.51       24.63      5.68 o 
  -6  14   1      166.14      160.01      9.17 o 
  -5  14   1      110.07      110.48      7.51 o 
  -4  14   1     4712.07     4891.25     49.79 o 
  -3  14   1      492.59      491.19     10.52 o 
  -2  14   1       26.43       42.71      3.47 o 
  -1  14   1        3.55        5.13      2.59 o 
   0  14   1        5.50       27.73      3.11 o 
   1  14   1     2641.99     2578.11     26.61 o 
   2  14   1     1224.79     1126.79     14.81 o 
   3  14   1        5.15        7.69      3.37 o 
   4  14   1     4891.69     4649.45     70.07 o 
   5  14   1     1011.30      970.92     19.72 o 
   6  14   1      876.50      873.95     20.98 o 
   7  14   1      537.82      484.14     14.51 o 
   8  14   1       87.19       94.12      8.39 o 
   9  14   1       41.38       67.65      8.26 o 
  -9  15   1      196.21      231.67     12.49 o 
  -8  15   1      506.19      473.44     15.76 o 
  -7  15   1       49.45       58.98      6.71 o 
  -6  15   1        2.35       -1.25      4.58 o 
  -5  15   1      265.96      280.87     10.60 o 
  -4  15   1     1516.28     1441.09     20.51 o 
  -3  15   1      266.61      268.88      8.61 o 
  -2  15   1        1.25        1.34      2.47 o 
  -1  15   1      526.57      499.09      9.41 o 
   0  15   1      505.76      518.25     11.08 o 
   1  15   1     1189.49     1279.41     16.40 o 
   2  15   1      551.23      519.61      9.64 o 
   3  15   1      366.65      354.07     11.32 o 
   4  15   1        4.85        1.56      3.75 o 
   5  15   1      276.93      269.48     10.55 o 
   6  15   1      706.76      674.20     16.20 o 
   7  15   1       33.52       33.74      6.19 o 
   8  15   1       62.04       58.95      7.44 o 
   9  15   1       62.48      103.12      9.59 o 
  -9  16   1        4.95       13.44      6.45 o 
  -8  16   1      120.00      134.06      9.83 o 
  -7  16   1       46.05       61.65      7.11 o 
  -6  16   1      432.86      401.77     13.41 o 
  -5  16   1       87.98      102.57      7.73 o 
  -4  16   1      148.39      134.14      7.01 o 
  -3  16   1       40.09       53.89      5.18 o 
  -2  16   1     2730.53     2656.12     34.96 o 
  -1  16   1      316.55      341.40      8.25 o 
   0  16   1     1627.75     1522.56     18.82 o 
   1  16   1      111.37      114.35      5.48 o 
   2  16   1     2609.07     2592.93     27.74 o 
   3  16   1      270.72      247.76      8.74 o 
   4  16   1       12.09       20.85      4.48 o 
   5  16   1       78.38       68.23      6.75 o 
   6  16   1      932.10      960.28     21.76 o 
   7  16   1       83.85       96.81      8.37 o 
   8  16   1      291.30      302.13     16.48 o 
   9  16   1        8.26       22.77      6.72 o 
  -9  17   1      142.19      140.52     10.59 o 
  -8  17   1      112.60      127.56      9.60 o 
  -7  17   1        3.76        8.09      5.55 o 
  -6  17   1      529.67      563.39     15.11 o 
  -5  17   1       69.63       55.12      6.40 o 
  -4  17   1      440.14      469.18     11.55 o 
  -3  17   1       34.80       34.65      4.71 o 
  -2  17   1      263.01      248.94      8.11 o 
  -1  17   1      578.49      527.34     10.38 o 
   0  17   1      806.17      832.33     13.23 o 
   1  17   1      171.95      154.84      6.45 o 
   2  17   1      572.74      559.54     10.84 o 
   3  17   1      398.33      423.63     10.98 o 
   4  17   1        0.78        5.98      4.07 o 
   5  17   1        3.26       10.20      5.20 o 
   6  17   1       92.76      100.05      9.25 o 
   7  17   1        0.48        3.51      5.17 o 
   8  17   1      563.09      593.80     17.61 o 
  -8  18   1        0.67        4.94      5.99 o 
  -7  18   1      161.95      168.88     10.41 o 
  -6  18   1     1146.49     1135.22     22.13 o 
  -5  18   1      288.86      284.77     11.55 o 
  -4  18   1      206.45      220.77      8.88 o 
  -3  18   1      296.48      293.47      9.70 o 
  -2  18   1      317.86      293.40      9.59 o 
  -1  18   1      486.16      465.71     10.07 o 
   0  18   1        6.03       12.51      3.80 o 
   1  18   1      674.04      625.34     11.74 o 
   2  18   1     1252.18     1210.68     18.96 o 
   3  18   1      673.93      648.56     13.54 o 
   4  18   1       84.24       89.57      6.59 o 
   5  18   1     1325.53     1330.88     23.48 o 
   6  18   1      118.81      104.02      8.34 o 
   7  18   1      581.39      627.64     23.54 o 
   8  18   1        2.31       12.08      6.13 o 
  -8  19   1       13.99       13.33      6.33 o 
  -7  19   1      560.56      581.96     17.31 o 
  -6  19   1       97.60      114.57      9.98 o 
  -5  19   1      327.15      350.65     12.82 o 
  -4  19   1       14.73       23.14      4.85 o 
  -3  19   1      255.56      246.29      9.29 o 
  -2  19   1      841.63      755.76     19.21 o 
  -1  19   1       61.05       65.08      5.21 o 
   0  19   1       46.53       42.37      4.72 o 
   1  19   1     1092.81     1022.54     17.58 o 
   2  19   1      871.77      885.36     16.17 o 
   3  19   1       62.48       67.14      6.09 o 
   4  19   1      239.75      242.43      9.68 o 
   5  19   1      307.32      295.43     14.30 o 
   6  19   1      127.69      151.60     10.08 o 
   7  19   1      343.39      338.76     14.24 o 
   8  19   1        4.56       12.17      6.37 o 
  -7  20   1      378.66      397.18     15.34 o 
  -6  20   1       50.74       53.79      7.06 o 
  -5  20   1      123.60      125.02      8.96 o 
  -4  20   1       32.48       16.05      4.83 o 
  -3  20   1      153.40      156.00      8.01 o 
  -2  20   1       17.72       17.48      4.53 o 
  -1  20   1      744.33      646.97     14.90 o 
   0  20   1        1.79        6.41      4.23 o 
   1  20   1     2114.56     2011.13     38.25 o 
   2  20   1      454.21      486.97     12.24 o 
   3  20   1      221.67      241.59      9.61 o 
   4  20   1       79.71       80.28      7.33 o 
   5  20   1      641.69      571.90     15.63 o 
   6  20   1       47.28       68.94      7.98 o 
   7  20   1      160.36      143.55     10.17 o 
  -7  21   1       39.40       36.36      7.77 o 
  -6  21   1      264.17      261.09     12.86 o 
  -5  21   1      316.92      354.26     13.50 o 
  -4  21   1      439.79      435.60     15.56 o 
  -3  21   1       26.89       35.46      5.15 o 
  -2  21   1       68.91       80.64      6.54 o 
  -1  21   1      571.19      632.92     13.80 o 
   0  21   1      346.49      351.08     10.11 o 
   1  21   1        0.27       14.61      5.94 o 
   2  21   1       21.51       30.53      5.23 o 
   3  21   1       11.21        9.78      4.47 o 
   4  21   1       65.09       76.37      9.98 o 
   5  21   1      161.52      182.17     10.57 o 
   6  21   1        7.37       11.28      5.86 o 
   7  21   1       14.89       32.56      7.84 o 
  -7  22   1      378.84      394.85     21.43 o 
  -6  22   1      191.19      209.42     11.91 o 
  -5  22   1       79.98      114.54      9.14 o 
  -4  22   1        1.15        1.25      5.00 o 
  -3  22   1      454.95      436.12     12.64 o 
  -2  22   1      521.85      515.48     14.70 o 
  -1  22   1        7.45        5.06      4.49 o 
   0  22   1      281.27      306.97     11.13 o 
   1  22   1      979.38      926.86     23.18 o 
   2  22   1      232.04      220.69     13.11 o 
   3  22   1        2.03        7.53      4.51 o 
   4  22   1       24.68       24.39      5.77 o 
   5  22   1      910.80      900.48     21.89 o 
   6  22   1       56.63       70.47      7.97 o 
  -6  23   1      226.67      228.50     14.25 o 
  -5  23   1       67.38       57.90      8.58 o 
  -4  23   1        2.27        3.51      6.01 o 
  -3  23   1      156.01      187.71      9.35 o 
  -2  23   1       14.73       24.99      5.27 o 
  -1  23   1        1.62       -0.11      4.45 o 
   0  23   1      168.70      168.40      9.55 o 
   1  23   1       19.88       31.36      5.38 o 
   2  23   1       10.69       19.36      5.00 o 
   3  23   1        7.99       12.72      4.95 o 
   4  23   1        0.54       -3.31      5.01 o 
   5  23   1        2.10        5.37      5.66 o 
   6  23   1       25.74       58.57      7.55 o 
  -5  24   1       32.45       27.80      7.47 o 
  -4  24   1      236.07      253.18     14.06 o 
  -3  24   1        0.17        0.42      5.14 o 
  -2  24   1      300.21      301.17     12.52 o 
  -1  24   1      129.55      136.04      9.26 o 
   0  24   1      338.87      368.56     13.71 o 
   1  24   1      134.52      148.37      8.50 o 
   2  24   1      596.87      582.71     14.77 o 
   3  24   1        0.62        7.31      5.22 o 
   4  24   1      274.52      278.60     15.35 o 
   5  24   1       15.18       13.73      6.06 o 
  -5  25   1       84.06      141.58     11.68 o 
  -4  25   1      109.74      118.05     10.71 o 
  -3  25   1       84.47       85.31      8.52 o 
  -2  25   1      122.49      123.84      9.05 o 
  -1  25   1       25.83       25.84      8.54 o 
   0  25   1        2.11       12.86      7.57 o 
   1  25   1      109.50      115.75     10.14 o 
   2  25   1       23.16       36.83      6.64 o 
   3  25   1       56.59       76.92      8.01 o 
   4  25   1       65.35       78.52      8.30 o 
   5  25   1      199.74      201.18     12.44 o 
  -4  26   1       64.08       69.72      9.33 o 
  -3  26   1      271.94      286.70     17.14 o 
  -2  26   1      258.58      277.05     19.34 o 
  -1  26   1        7.77       19.29      6.61 o 
   0  26   1       99.66      139.92     10.61 o 
   1  26   1      277.27      323.64     14.87 o 
   2  26   1      233.78      266.36     12.57 o 
   3  26   1       59.76       47.23      8.70 o 
   4  26   1       43.52       57.81      9.05 o 
  -3  27   1        7.13       12.45      7.47 o 
  -2  27   1       19.92       28.61      9.31 o 
  -1  27   1       12.03       18.03      6.68 o 
   0  27   1        8.83        9.42      6.57 o 
   1  27   1       10.41       19.04      7.40 o 
   2  27   1       26.92       23.39      7.33 o 
   3  27   1        2.99       14.60     12.78 o 
  -1  28   1       60.99       89.05      9.72 o 
   0  28   1        4.10       13.63      6.95 o 
   1  28   1       77.13      111.76     10.39 o 
 -10   0   2        0.38        7.74     10.43 o 
  -8   0   2     1104.11     1108.14     48.40 o 
  -6   0   2       40.89       64.87      5.69 o 
  -4   0   2      545.85      582.22     10.18 o 
  -2   0   2    18066.73    20609.73    229.35 o 
   0   0   2    49635.65    52674.66    628.85 o 
   2   0   2     1013.25      940.59     14.48 o 
   4   0   2       89.77      119.47      5.73 o 
   6   0   2     4203.73     3777.98     51.47 o 
   8   0   2      596.45      543.53     19.79 o 
  10   0   2      621.86      649.20     24.05 o 
 -11   1   2        7.41       26.59     11.40 o 
 -10   1   2      110.25      139.48     21.11 o 
  -9   1   2      288.90      289.86     11.60 o 
  -8   1   2     1491.51     1560.88     28.71 o 
  -7   1   2        3.58        4.34      3.62 o 
  -6   1   2     4293.03     4500.78     41.54 o 
  -5   1   2     3290.17     3303.08     31.15 o 
  -4   1   2     4449.74     4765.29     36.75 o 
  -3   1   2      734.58      895.63      9.61 o 
  -2   1   2     2884.72     2884.30     25.13 o 
  -1   1   2      101.96       65.92      2.04 o 
   0   1   2      321.58      420.55      5.44 o 
   1   1   2     8739.85     9400.15     75.12 o 
   2   1   2    15561.17    17260.80    136.60 o 
   3   1   2     1513.60     1604.18     16.24 o 
   4   1   2        0.04       -0.38      1.78 o 
   5   1   2      739.85      788.00     11.11 o 
   6   1   2      827.84      753.72     11.99 o 
   7   1   2      119.08       97.53      6.09 o 
   8   1   2       85.11       91.25      7.39 o 
   9   1   2       60.68       49.00      6.50 o 
  10   1   2      561.90      519.30     20.02 o 
 -11   2   2        2.42       11.52      8.47 o 
 -10   2   2       11.36       12.12      6.31 o 
  -9   2   2      114.22      116.56      8.15 o 
  -8   2   2      929.61      961.11     18.24 o 
  -7   2   2        1.86       -3.02      3.34 o 
  -6   2   2     3825.39     3718.97     35.45 o 
  -5   2   2       74.03       61.81      4.05 o 
  -4   2   2     5079.75     5353.62     49.14 o 
  -3   2   2     4834.09     5356.16     42.55 o 
  -2   2   2     7042.36     7817.32     63.41 o 
  -1   2   2     3744.25     3962.93     32.94 o 
   0   2   2     1882.03     2135.44     20.06 o 
   1   2   2     9939.49    10209.99     81.47 o 
   2   2   2     6219.79     7028.73     57.61 o 
   3   2   2        4.10        7.56      1.76 o 
   4   2   2     1430.13     1322.30     14.85 o 
   5   2   2     1147.69     1048.27     13.91 o 
   6   2   2      284.47      287.21      9.42 o 
   7   2   2      558.19      565.29     13.23 o 
   8   2   2      256.33      284.51     12.79 o 
   9   2   2      596.34      585.59     16.53 o 
  10   2   2       27.72       26.15      9.82 o 
 -11   3   2      198.15      245.67     14.56 o 
 -10   3   2       14.26       23.64      6.79 o 
  -9   3   2     1565.13     1569.23     29.81 o 
  -8   3   2        2.78        2.87      5.17 o 
  -7   3   2     2246.49     2249.34     27.22 o 
  -6   3   2      971.81      929.38     12.75 o 
  -5   3   2     1362.52     1303.04     15.16 o 
  -4   3   2       41.08      106.25      3.67 o 
  -3   3   2       10.78       10.00      1.56 o 
  -2   3   2    29259.40    31127.95    229.78 o 
  -1   3   2    25595.42    28197.28    220.86 o 
   0   3   2     4166.04     4452.89     43.14 o 
   1   3   2     8941.00     9778.60     78.38 o 
   2   3   2     4195.49     4515.32     40.84 o 
   3   3   2     3341.95     3619.42     32.16 o 
   4   3   2     3426.02     3573.73     35.33 o 
   5   3   2     3104.21     3021.08     35.29 o 
   6   3   2     2209.53     2288.88     24.43 o 
   7   3   2     1517.91     1427.23     20.36 o 
   8   3   2        5.94        4.20      5.72 o 
   9   3   2       21.87       29.95      8.20 o 
  10   3   2      180.19      186.42     14.25 o 
 -11   4   2       60.44       83.91      9.76 o 
 -10   4   2       37.20       46.22      7.99 o 
  -9   4   2       80.90       79.77      8.28 o 
  -8   4   2        0.31       -3.14      3.71 o 
  -7   4   2      448.28      426.94     10.26 o 
  -6   4   2      165.66      169.94      6.59 o 
  -5   4   2     3830.87     3521.46     32.19 o 
  -4   4   2      161.99      160.08      4.71 o 
  -3   4   2       91.97      104.28      3.37 o 
  -2   4   2    11765.02    12862.52     96.83 o 
  -1   4   2    58568.25    65481.45    543.14 o 
   0   4   2    15478.92    17304.21    146.37 o 
   1   4   2     2121.67     2465.94     23.76 o 
   2   4   2       56.52       80.51      2.89 o 
   3   4   2     9577.82     9878.30     80.82 o 
   4   4   2      262.43      244.70      6.29 o 
   5   4   2      411.89      512.89      8.67 o 
   6   4   2      421.61      408.05      9.61 o 
   7   4   2     2127.39     2013.98     25.73 o 
   8   4   2      613.77      536.97     14.02 o 
   9   4   2       81.74       75.32      8.39 o 
  10   4   2       59.61       51.76      9.31 o 
 -11   5   2      385.52      325.09     16.23 o 
 -10   5   2       46.38       42.72      7.60 o 
  -9   5   2      340.11      341.09     14.23 o 
  -8   5   2      111.07      123.10      8.01 o 
  -7   5   2      949.37      923.51     15.51 o 
  -6   5   2      108.33      127.20      7.50 o 
  -5   5   2      171.13      116.55      5.04 o 
  -4   5   2     2626.56     2628.86     25.13 o 
  -3   5   2    25812.27    27095.43    213.72 o 
  -2   5   2     2045.54     2179.14     19.58 o 
  -1   5   2       35.76       34.95      1.93 o 
   0   5   2      194.04      167.27      3.78 o 
   1   5   2     2409.42     2573.28     22.99 o 
   2   5   2      594.17      502.95      7.02 o 
   3   5   2       54.28       72.85      3.33 o 
   4   5   2     7871.95     8967.55     74.87 o 
   5   5   2        3.11        6.13      2.12 o 
   6   5   2      525.93      499.91     10.67 o 
   7   5   2       92.26       98.42      6.48 o 
   8   5   2       46.00       50.30      7.20 o 
   9   5   2      181.72      187.92     11.70 o 
  10   5   2       11.73        6.57      7.45 o 
 -11   6   2       58.84       78.89      9.83 o 
 -10   6   2      152.87      147.67     11.39 o 
  -9   6   2       57.45       58.58      7.42 o 
  -8   6   2       41.55       39.58      5.99 o 
  -7   6   2      858.86      853.48     14.73 o 
  -6   6   2      158.14      125.30      6.27 o 
  -5   6   2     2174.93     2150.07     24.28 o 
  -4   6   2      730.57      749.65      9.92 o 
  -3   6   2     3590.74     3723.79     33.17 o 
  -2   6   2     7351.32     7839.87     64.49 o 
  -1   6   2     5433.70     5507.58     43.38 o 
   0   6   2        7.70        8.42      1.33 o 
   1   6   2        9.99       11.66      1.51 o 
   2   6   2       46.89       47.69      2.84 o 
   3   6   2    14046.12    15283.22    123.05 o 
   4   6   2      322.03      253.18      5.94 o 
   5   6   2     1754.54     1676.32     19.81 o 
   6   6   2      162.93      150.76      6.64 o 
   7   6   2      914.91      877.96     16.66 o 
   8   6   2      285.53      287.12     11.39 o 
   9   6   2      317.35      308.53     14.31 o 
  10   6   2       36.16       56.42      8.55 o 
 -10   7   2      109.14      108.19     10.23 o 
  -9   7   2      408.60      412.39     15.68 o 
  -8   7   2      388.94      391.91     12.81 o 
  -7   7   2     1912.39     1792.11     26.51 o 
  -6   7   2      106.20      103.24      5.34 o 
  -5   7   2      167.11      204.66      6.32 o 
  -4   7   2      123.68      131.09      5.25 o 
  -3   7   2     2641.95     2772.52     25.99 o 
  -2   7   2     6981.67     7341.09     60.92 o 
  -1   7   2      909.66      897.35     10.35 o 
   0   7   2     4032.43     4098.56     33.36 o 
   1   7   2      449.82      372.90      5.93 o 
   2   7   2    12885.54    13433.24    101.91 o 
   3   7   2      798.14      824.40      9.92 o 
   4   7   2       16.69       21.26      2.75 o 
   5   7   2        7.18        5.96      2.93 o 
   6   7   2      384.37      355.13     11.74 o 
   7   7   2      331.20      311.56     11.18 o 
   8   7   2     1325.05     1388.59     23.79 o 
   9   7   2      168.25      206.35     12.48 o 
  10   7   2       30.17       29.85      7.51 o 
 -10   8   2       13.54       15.70      7.16 o 
  -9   8   2      106.27      120.10      9.89 o 
  -8   8   2      197.90      237.24     10.69 o 
  -7   8   2        5.39        5.05      4.26 o 
  -6   8   2      268.93      307.97     10.20 o 
  -5   8   2     2444.69     2347.87     26.34 o 
  -4   8   2     4503.25     4659.75     45.15 o 
  -3   8   2     9364.84    10182.23     90.18 o 
  -2   8   2     3630.55     3750.54     33.36 o 
  -1   8   2      219.94      257.12      5.07 o 
   0   8   2     1828.07     1717.49     17.17 o 
   1   8   2     9732.34    10259.06     78.85 o 
   2   8   2     3057.91     3125.48     27.03 o 
   3   8   2     1826.17     1977.42     18.88 o 
   4   8   2     6354.96     6400.78     55.65 o 
   5   8   2     2750.67     2511.00     25.84 o 
   6   8   2      708.07      696.17     15.66 o 
   7   8   2      200.60      192.64      9.49 o 
   8   8   2       64.05       87.26      7.52 o 
   9   8   2     1545.64     1566.48     35.41 o 
  10   8   2       28.84       22.11      7.41 o 
 -10   9   2      717.56      673.37     20.29 o 
  -9   9   2        5.57        6.78      6.03 o 
  -8   9   2       15.23       17.67      5.21 o 
  -7   9   2      137.91      139.08      8.32 o 
  -6   9   2     1330.12     1182.17     19.82 o 
  -5   9   2       66.61       46.56      5.01 o 
  -4   9   2     2765.46     2615.64     28.33 o 
  -3   9   2     1507.25     1603.86     19.01 o 
  -2   9   2        4.37        0.46      1.78 o 
  -1   9   2     2015.21     2094.42     20.58 o 
   0   9   2      415.96      439.93      6.93 o 
   1   9   2     1180.52     1011.55     12.90 o 
   2   9   2     1364.76     1304.27     16.03 o 
   3   9   2        0.80       19.78      3.00 o 
   4   9   2      170.61      182.00      6.20 o 
   5   9   2       71.03       68.16      4.75 o 
   6   9   2       74.09       57.93      5.99 o 
   7   9   2       86.68      105.65      7.72 o 
   8   9   2      128.36      104.74     10.44 o 
   9   9   2      106.66      106.11      9.98 o 
  10   9   2       41.60       29.63      7.75 o 
 -10  10   2       53.10       72.71      9.05 o 
  -9  10   2      165.48      148.62     11.98 o 
  -8  10   2      592.71      556.11     16.02 o 
  -7  10   2       10.44        6.01      5.65 o 
  -6  10   2      559.94      569.13     13.44 o 
  -5  10   2        2.39       -4.10      2.73 o 
  -4  10   2     2475.51     2413.96     27.01 o 
  -3  10   2      215.21      289.41      7.24 o 
  -2  10   2      222.19      228.89      5.51 o 
  -1  10   2      319.88      371.09      6.72 o 
   0  10   2     5781.89     5733.67     49.36 o 
   1  10   2     2294.11     2448.66     23.93 o 
   2  10   2     4337.98     4524.13     40.49 o 
   3  10   2       56.93       48.64      3.30 o 
   4  10   2     6350.18     6266.58     55.23 o 
   5  10   2        0.17       -0.62      2.44 o 
   6  10   2     1763.59     1624.36     24.70 o 
   7  10   2       84.52       83.16      7.32 o 
   8  10   2      867.45      872.91     18.78 o 
   9  10   2        4.93        1.62      6.34 o 
  10  10   2       23.17       34.08      7.87 o 
 -10  11   2     1128.60     1191.80     30.55 o 
  -9  11   2      230.42      214.41     12.37 o 
  -8  11   2       57.34       65.41      6.97 o 
  -7  11   2      337.48      327.27     11.93 o 
  -6  11   2      405.21      409.45     12.43 o 
  -5  11   2      466.19      392.38      9.30 o 
  -4  11   2      818.29      889.84     13.93 o 
  -3  11   2       85.05      154.06      5.77 o 
  -2  11   2       15.95       41.98      3.08 o 
  -1  11   2      397.11      427.99      7.57 o 
   0  11   2       30.12       29.67      2.83 o 
   1  11   2     1378.35     1495.35     16.77 o 
   2  11   2       16.11       23.29      2.86 o 
   3  11   2      880.94      848.51     11.72 o 
   4  11   2      941.13      968.16     13.17 o 
   5  11   2      234.83      240.78      9.42 o 
   6  11   2      156.45      151.40      8.85 o 
   7  11   2      115.99      119.88      8.40 o 
   8  11   2      534.90      541.92     15.55 o 
   9  11   2       13.15        4.39      6.39 o 
  10  11   2        7.93       15.09      8.17 o 
 -10  12   2      102.33      111.48     10.64 o 
  -9  12   2       15.97       21.21      6.09 o 
  -8  12   2        1.36       -2.61      4.84 o 
  -7  12   2      595.19      568.71     14.52 o 
  -6  12   2      452.53      428.66     13.70 o 
  -5  12   2      249.72      236.66      7.78 o 
  -4  12   2     2507.11     2311.11     26.95 o 
  -3  12   2     2007.35     2000.06     24.55 o 
  -2  12   2     2528.64     2476.18     25.02 o 
  -1  12   2     4562.47     4864.15     43.61 o 
   0  12   2       13.00       78.78      3.94 o 
   1  12   2     6826.37     7212.74     61.98 o 
   2  12   2     1157.84     1027.68     16.09 o 
   3  12   2     1466.25     1430.29     17.02 o 
   4  12   2     2955.23     2795.44     30.49 o 
   5  12   2     3259.90     3077.68     63.72 o 
   6  12   2      165.42      178.20      9.10 o 
   7  12   2       41.37       38.31      6.78 o 
   8  12   2       83.68       94.72      8.59 o 
   9  12   2      194.85      176.56     10.80 o 
 -10  13   2       27.18       32.84      7.87 o 
  -9  13   2      273.92      268.20     12.87 o 
  -8  13   2       24.86       27.58      5.86 o 
  -7  13   2       39.19       51.01      6.40 o 
  -6  13   2       17.75       30.85      5.43 o 
  -5  13   2      306.66      319.82     10.69 o 
  -4  13   2     1587.56     1632.84     32.29 o 
  -3  13   2      357.03      317.02      8.40 o 
  -2  13   2     2335.44     2427.06     25.02 o 
  -1  13   2      426.92      506.14      8.89 o 
   0  13   2      699.91      691.82     10.52 o 
   1  13   2      479.50      431.15     12.29 o 
   2  13   2       84.04       63.52      4.08 o 
   3  13   2      862.99      828.23     12.18 o 
   4  13   2      419.84      437.77     10.23 o 
   5  13   2        3.63        5.04      4.25 o 
   6  13   2      400.39      410.10     15.30 o 
   7  13   2      419.66      408.29     13.52 o 
   8  13   2      243.50      232.58     11.74 o 
   9  13   2        2.12        8.75      6.78 o 
  -9  14   2      103.22      112.68      9.44 o 
  -8  14   2       36.31       29.31      6.31 o 
  -7  14   2       67.00       76.94      7.24 o 
  -6  14   2     1420.96     1509.10     24.63 o 
  -5  14   2      387.87      361.93     11.79 o 
  -4  14   2      117.46      112.40      6.84 o 
  -3  14   2     2056.39     1969.63     24.31 o 
  -2  14   2      514.74      430.58      8.50 o 
  -1  14   2     4234.79     3886.19     36.90 o 
   0  14   2      128.01      151.15      5.55 o 
   1  14   2     4073.11     3868.64     36.90 o 
   2  14   2       40.16       46.45      4.10 o 
   3  14   2     3138.09     2997.24     30.45 o 
   4  14   2        2.61        3.12      3.66 o 
   5  14   2      446.98      405.23     12.13 o 
   6  14   2       84.28       75.40      7.23 o 
   7  14   2      252.77      246.14     12.85 o 
   8  14   2        0.10        0.74      5.78 o 
   9  14   2      166.25      156.94     10.72 o 
  -9  15   2      317.60      290.49     13.80 o 
  -8  15   2      142.74      170.62     11.52 o 
  -7  15   2      460.98      485.06     14.69 o 
  -6  15   2       56.94       59.45      6.74 o 
  -5  15   2       87.94       75.11      6.73 o 
  -4  15   2      220.32      204.41      8.44 o 
  -3  15   2     2280.08     2354.97     28.32 o 
  -2  15   2     1947.77     1933.19     21.88 o 
  -1  15   2      116.41      136.25      5.84 o 
   0  15   2       57.38       52.79      4.22 o 
   1  15   2      112.50      113.52      5.31 o 
   2  15   2       67.26       69.67      4.62 o 
   3  15   2       33.16       44.86      4.79 o 
   4  15   2     1053.41     1034.20     16.76 o 
   5  15   2      115.45      123.97      9.67 o 
   6  15   2     1086.28     1038.59     20.38 o 
   7  15   2      144.46      141.92      9.28 o 
   8  15   2       28.80       42.59      7.04 o 
   9  15   2      318.63      290.96     13.78 o 
  -9  16   2        3.43       -0.03      5.92 o 
  -8  16   2       71.63       57.67      8.27 o 
  -7  16   2      172.33      199.82     10.81 o 
  -6  16   2      157.95      173.78      9.75 o 
  -5  16   2      404.53      397.76     12.55 o 
  -4  16   2      140.67      149.98      7.39 o 
  -3  16   2      390.36      388.58     10.24 o 
  -2  16   2      348.72      339.71      8.39 o 
  -1  16   2       83.40       81.73      5.12 o 
   0  16   2      613.60      506.51      9.86 o 
   1  16   2       89.55       98.58      5.35 o 
   2  16   2        9.33        4.58      3.29 o 
   3  16   2     3753.54     3613.35     48.94 o 
   4  16   2      377.09      356.68     11.07 o 
   5  16   2      823.00      788.53     18.93 o 
   6  16   2      137.29      106.17      9.26 o 
   7  16   2      113.96      131.39      9.19 o 
   8  16   2      193.21      176.95     11.04 o 
  -9  17   2       99.89       94.24      9.26 o 
  -8  17   2      187.40      187.77     14.23 o 
  -7  17   2      354.99      317.23     13.21 o 
  -6  17   2      184.08      203.59     10.48 o 
  -5  17   2      264.25      255.51     10.83 o 
  -4  17   2      497.32      414.07     11.04 o 
  -3  17   2       36.78       20.52      4.77 o 
  -2  17   2      427.49      404.81      9.38 o 
  -1  17   2      606.54      581.67     13.02 o 
   0  17   2      803.56      853.96     13.66 o 
   1  17   2     1173.15     1084.36     28.55 o 
   2  17   2     1296.46     1257.24     17.31 o 
   3  17   2      122.81      122.36      7.03 o 
   4  17   2     2560.50     2374.56     29.91 o 
   5  17   2      692.52      621.86     16.99 o 
   6  17   2       70.14       63.37      7.13 o 
   7  17   2       79.13       62.01      7.25 o 
   8  17   2      127.24      163.09     10.85 o 
  -8  18   2       19.98       34.22      6.96 o 
  -7  18   2       22.75       20.08      6.55 o 
  -6  18   2      161.89      160.09     11.28 o 
  -5  18   2        0.26       -2.47      4.83 o 
  -4  18   2      322.43      318.02     10.17 o 
  -3  18   2       55.93       61.29      5.53 o 
  -2  18   2     1116.64     1065.50     17.47 o 
  -1  18   2      782.82      814.47     13.48 o 
   0  18   2     1801.17     1765.97     31.14 o 
   1  18   2     1108.00     1146.01     19.46 o 
   2  18   2     1546.94     1493.93     21.58 o 
   3  18   2        6.84        2.73      4.26 o 
   4  18   2       71.79       56.64      5.87 o 
   5  18   2      260.57      249.94     11.14 o 
   6  18   2      129.04      127.61      9.22 o 
   7  18   2       88.73       86.49      8.30 o 
   8  18   2      298.88      282.76     14.53 o 
  -8  19   2      284.00      309.40     20.28 o 
  -7  19   2       13.95        9.13      6.37 o 
  -6  19   2      164.59      164.19     10.20 o 
  -5  19   2       66.84       64.61      7.14 o 
  -4  19   2     1208.12     1152.13     19.31 o 
  -3  19   2       50.00       58.13      5.68 o 
  -2  19   2       57.13       74.57      6.14 o 
  -1  19   2      530.02      463.31     10.88 o 
   0  19   2      867.23      809.47     13.95 o 
   1  19   2      456.22      417.14     10.30 o 
   2  19   2      402.94      403.97     13.04 o 
   3  19   2     1028.64      954.64     17.15 o 
   4  19   2       11.22       10.57      5.26 o 
   5  19   2      161.01      195.97     11.67 o 
   6  19   2      307.11      341.38     13.48 o 
   7  19   2       29.92       33.30      7.27 o 
   8  19   2        0.27       -1.94      6.69 o 
  -7  20   2        9.05       23.30      9.81 o 
  -6  20   2      504.26      481.93     17.67 o 
  -5  20   2      152.73      169.54      9.98 o 
  -4  20   2        2.27        5.90      4.55 o 
  -3  20   2       59.38       64.95      6.08 o 
  -2  20   2      130.15      149.62      8.45 o 
  -1  20   2      161.24      151.67      7.98 o 
   0  20   2     1948.42     1953.84     24.23 o 
   1  20   2       99.78      130.04      6.98 o 
   2  20   2     1944.90     1919.22     26.23 o 
   3  20   2       90.50       88.58      6.61 o 
   4  20   2       83.34      102.28      8.39 o 
   5  20   2        5.63        8.56      5.38 o 
   6  20   2     1135.30     1179.90     23.43 o 
   7  20   2       14.35       20.88      6.50 o 
  -7  21   2        1.66       10.30      7.02 o 
  -6  21   2      120.20      126.67     14.73 o 
  -5  21   2      175.61      182.03     11.85 o 
  -4  21   2       61.70       55.17      7.61 o 
  -3  21   2       63.32       71.03      7.24 o 
  -2  21   2       49.02       63.06      5.85 o 
  -1  21   2       10.81        8.32      4.49 o 
   0  21   2     1598.74     1491.93     20.75 o 
   1  21   2       39.52       63.62      6.30 o 
   2  21   2        9.19       17.40      4.58 o 
   3  21   2       63.43       63.02      6.08 o 
   4  21   2        0.94        1.82      4.82 o 
   5  21   2        0.07       15.26      5.80 o 
   6  21   2      142.93      144.34     10.27 o 
   7  21   2       26.03       41.18      8.07 o 
  -7  22   2        3.60       16.37      7.40 o 
  -6  22   2       48.65       58.46      8.81 o 
  -5  22   2      720.63      663.64     26.75 o 
  -4  22   2        3.82        7.10      5.84 o 
  -3  22   2      132.30      127.93      8.87 o 
  -2  22   2      474.10      435.50     13.77 o 
  -1  22   2       94.13       97.40      7.75 o 
   0  22   2      236.95      239.48      9.77 o 
   1  22   2      308.97      322.21     11.04 o 
   2  22   2      461.04      439.82     12.58 o 
   3  22   2       34.38       56.79      6.08 o 
   4  22   2        5.72        3.16      7.79 o 
   5  22   2      155.75      177.84     10.72 o 
   6  22   2      155.74      155.38     11.79 o 
  -6  23   2       17.06       27.82      7.80 o 
  -5  23   2      391.89      435.27     23.68 o 
  -4  23   2       13.20       22.92      6.78 o 
  -3  23   2        4.45        1.84      5.10 o 
  -2  23   2       81.94      111.36      8.58 o 
  -1  23   2      239.22      228.02     10.89 o 
   0  23   2        0.20       -4.28      5.28 o 
   1  23   2      470.18      480.93     14.37 o 
   2  23   2        0.17        6.32      5.34 o 
   3  23   2       18.71       15.27      5.81 o 
   4  23   2       65.50       72.32      8.91 o 
   5  23   2        7.48       22.37      6.89 o 
   6  23   2       24.55       32.09      7.71 o 
  -5  24   2      242.92      262.08     14.68 o 
  -4  24   2       36.48       38.53      7.95 o 
  -3  24   2       30.61       40.44      7.42 o 
  -2  24   2       42.22       28.83      6.16 o 
  -1  24   2      742.23      798.53     21.08 o 
   0  24   2       15.35       16.02      6.08 o 
   1  24   2       56.83       66.07      7.27 o 
   2  24   2        0.09        2.28      5.46 o 
   3  24   2      356.96      378.14     16.12 o 
   4  24   2       47.76       48.88      9.39 o 
   5  24   2       27.09       26.27      8.36 o 
  -5  25   2        8.32        7.27      7.72 o 
  -4  25   2        9.15        3.87      6.91 o 
  -3  25   2       35.98       34.70      6.81 o 
  -2  25   2        1.25        6.18      5.57 o 
  -1  25   2       77.99       98.56      9.31 o 
   0  25   2       47.60       34.49      7.18 o 
   1  25   2        6.41       22.38      6.63 o 
   2  25   2       11.46       13.53      6.43 o 
   3  25   2       65.18       86.82     14.46 o 
   4  25   2       46.11       42.93     11.79 o 
  -4  26   2       10.33       12.91      7.14 o 
  -3  26   2      232.42      242.99     13.25 o 
  -2  26   2      181.91      205.33     14.33 o 
  -1  26   2       60.50       69.64      9.64 o 
   0  26   2        8.57        8.04      6.42 o 
   1  26   2      220.29      239.56     15.25 o 
   2  26   2       45.58       67.51      8.91 o 
   3  26   2      125.66      159.36     13.44 o 
  -3  27   2      118.00      118.87     10.95 o 
  -2  27   2        0.29       12.82      7.32 o 
  -1  27   2        2.21       13.02      6.47 o 
   0  27   2        4.13       13.64      7.53 o 
   1  27   2        6.78       20.25      8.05 o 
   2  27   2        2.92       13.99      7.48 o 
 -11   0   3      217.79      193.36     20.52 o 
  -9   0   3       60.00       51.19     15.46 o 
  -7   0   3       23.13       32.11      6.24 o 
  -5   0   3     8458.08     8434.17     89.68 o 
  -3   0   3     1210.95     1318.63     19.91 o 
  -1   0   3    11256.51    12114.25    136.59 o 
   1   0   3    18575.69    20371.85    227.15 o 
   3   0   3     8389.18     8565.12    100.17 o 
   5   0   3      262.53      224.60     10.31 o 
   7   0   3     3869.82     3725.59     62.86 o 
   9   0   3        1.63        3.31      7.26 o 
 -11   1   3      205.16      207.41     15.26 o 
 -10   1   3      215.56      232.20     13.03 o 
  -9   1   3       15.32        7.64      4.79 o 
  -8   1   3       65.76       53.18      5.97 o 
  -7   1   3     7258.34     6969.03    109.40 o 
  -6   1   3     1177.18     1273.53     16.03 o 
  -5   1   3       34.50       19.60      2.57 o 
  -4   1   3       18.35       25.28      3.24 o 
  -3   1   3      467.02      371.87      6.19 o 
  -2   1   3        7.52        2.27      1.59 o 
  -1   1   3     4080.54     4654.66     38.87 o 
   0   1   3     8323.20     9767.49     84.22 o 
   1   1   3    24534.72    26864.38    210.80 o 
   2   1   3     4543.64     4469.08     38.27 o 
   3   1   3      467.45      561.14      8.17 o 
   4   1   3        4.46        6.54      2.25 o 
   5   1   3      879.25      897.62     12.48 o 
   6   1   3      326.20      341.05      8.17 o 
   7   1   3      296.43      289.93     10.58 o 
   8   1   3        0.24        4.19      4.66 o 
   9   1   3      332.39      313.60     12.54 o 
  10   1   3       38.82       41.53      7.77 o 
 -11   2   3        7.62       -2.26      7.49 o 
 -10   2   3      329.96      371.03     15.63 o 
  -9   2   3       41.00       49.12      6.40 o 
  -8   2   3       97.89      100.81      7.26 o 
  -7   2   3      103.03      116.17      6.44 o 
  -6   2   3        0.30        0.39      2.61 o 
  -5   2   3        0.93        0.56      1.86 o 
  -4   2   3      905.83      792.89      9.82 o 
  -3   2   3    14089.88    14997.65    120.27 o 
  -2   2   3     7594.93     8649.95     70.42 o 
  -1   2   3    19265.26    20585.55    162.27 o 
   0   2   3    61176.41    67950.23    567.65 o 
   1   2   3     2680.90     3045.14     26.69 o 
   2   2   3      186.49      175.78      4.17 o 
   3   2   3      448.73      409.07      6.81 o 
   4   2   3     3788.88     3743.75     34.56 o 
   5   2   3      236.09      188.73      5.88 o 
   6   2   3      185.08      194.13      6.54 o 
   7   2   3     5563.04     5257.57     58.12 o 
   8   2   3     1038.85     1015.73     19.64 o 
   9   2   3      174.48      207.86     10.81 o 
  10   2   3        4.84       11.58      6.58 o 
 -11   3   3       15.48       28.76      7.96 o 
 -10   3   3      222.59      209.51     12.83 o 
  -9   3   3      266.43      250.67     15.06 o 
  -8   3   3      209.90      183.03     15.11 o 
  -7   3   3     2116.66     2154.50     26.55 o 
  -6   3   3     3836.23     3828.58     34.06 o 
  -5   3   3     1911.01     1742.71     19.01 o 
  -4   3   3     3959.72     3806.76     32.55 o 
  -3   3   3       54.80       69.72      3.10 o 
  -2   3   3     7718.08     8612.23     74.83 o 
  -1   3   3     3711.99     3663.57     31.35 o 
   0   3   3    16169.70    17662.74    150.43 o 
   1   3   3     3841.68     4765.59     40.11 o 
   2   3   3     1431.03     1463.16     15.01 o 
   3   3   3     5717.62     5923.61     50.62 o 
   4   3   3     2189.90     2299.32     23.23 o 
   5   3   3        0.75       10.34      2.66 o 
   6   3   3      644.87      642.61     11.03 o 
   7   3   3       68.66       78.40      6.26 o 
   8   3   3       77.41       69.92      6.95 o 
   9   3   3       43.20       35.70      7.76 o 
  10   3   3      325.50      338.18     15.70 o 
 -11   4   3        5.12        8.36      7.40 o 
 -10   4   3       82.97      111.40     10.25 o 
  -9   4   3      110.59       94.02      9.61 o 
  -8   4   3      442.71      429.34     12.45 o 
  -7   4   3      806.83      798.32     15.14 o 
  -6   4   3      690.34      647.72      9.48 o 
  -5   4   3      129.13      132.13      4.78 o 
  -4   4   3     3737.92     4017.56     34.25 o 
  -3   4   3     2541.57     2861.85     24.99 o 
  -2   4   3      364.10      423.62      7.36 o 
  -1   4   3    16599.85    17707.29    150.22 o 
   0   4   3     4531.68     4784.79     47.43 o 
   1   4   3      209.29      231.45      4.97 o 
   2   4   3     2562.16     2397.95     22.44 o 
   3   4   3      278.81      266.86      5.71 o 
   4   4   3     4849.62     4709.08     42.25 o 
   5   4   3     1838.15     1818.19     20.28 o 
   6   4   3     1757.25     1701.47     22.20 o 
   7   4   3      543.77      545.55     14.67 o 
   8   4   3     1596.75     1517.23     24.87 o 
   9   4   3       11.03       10.18      6.02 o 
  10   4   3      187.97      194.45     12.94 o 
 -11   5   3      208.70      221.26     14.00 o 
 -10   5   3      396.36      452.90     17.16 o 
  -9   5   3      102.69      111.44      9.67 o 
  -8   5   3     3320.14     3285.85     41.40 o 
  -7   5   3      627.35      547.87     11.73 o 
  -6   5   3      775.02      738.81     11.33 o 
  -5   5   3     2007.22     2120.76     25.14 o 
  -4   5   3     5768.02     5785.61     47.33 o 
  -3   5   3     1297.22     1300.54     13.47 o 
  -2   5   3     3350.77     3469.47     29.05 o 
  -1   5   3      399.93      345.00      6.00 o 
   0   5   3     3091.63     3447.20     35.81 o 
   1   5   3     1373.19     1405.17     15.58 o 
   2   5   3      350.49      406.76      6.81 o 
   3   5   3       86.57      112.94      4.13 o 
   4   5   3       11.00        7.04      2.31 o 
   5   5   3        0.02        0.40      2.41 o 
   6   5   3     1425.38     1357.71     20.08 o 
   7   5   3     3102.84     3076.04     35.55 o 
   8   5   3      396.58      448.08     15.44 o 
   9   5   3      398.81      383.22     15.45 o 
  10   5   3      276.30      310.27     16.21 o 
 -10   6   3       28.90       44.63      8.02 o 
  -9   6   3       19.32        6.50      6.07 o 
  -8   6   3       58.02       67.55      6.89 o 
  -7   6   3      344.28      319.78     11.72 o 
  -6   6   3      253.62      219.99      7.99 o 
  -5   6   3        7.97        7.68      2.34 o 
  -4   6   3     1340.79     1343.97     16.33 o 
  -3   6   3     2643.42     2686.85     24.08 o 
  -2   6   3    15156.28    16200.53    122.16 o 
  -1   6   3       64.70       55.70      3.08 o 
   0   6   3     1556.64     1704.70     18.19 o 
   1   6   3      131.79      128.30      3.74 o 
   2   6   3     2769.96     2695.68     25.26 o 
   3   6   3      941.51      829.78     10.91 o 
   4   6   3        4.92        5.24      2.25 o 
   5   6   3      439.45      419.09      8.27 o 
   6   6   3     2834.31     2529.41     61.81 o 
   7   6   3      230.07      223.40      8.87 o 
   8   6   3      470.80      484.93     18.32 o 
   9   6   3        6.53        8.42      6.23 o 
  10   6   3      428.22      475.78     18.81 o 
 -10   7   3      180.87      195.76     15.11 o 
  -9   7   3      216.29      203.20     12.21 o 
  -8   7   3      519.79      561.99     14.50 o 
  -7   7   3     1568.27     1549.89     24.15 o 
  -6   7   3     1240.28     1230.46     21.91 o 
  -5   7   3     1040.05      903.97     12.37 o 
  -4   7   3     1904.28     2038.11     21.15 o 
  -3   7   3     9106.30     9211.97     72.11 o 
  -2   7   3      103.29       75.97      3.16 o 
  -1   7   3     2557.39     2711.75     25.47 o 
   0   7   3      328.60      352.90      6.90 o 
   1   7   3      289.82      287.54      5.24 o 
   2   7   3     1833.41     1914.65     19.35 o 
   3   7   3     4491.52     4587.88     41.02 o 
   4   7   3      182.44      205.87      5.78 o 
   5   7   3      207.27      223.09      6.46 o 
   6   7   3      315.22      292.27      8.96 o 
   7   7   3     1182.75     1113.38     20.17 o 
   8   7   3      781.06      788.26     17.53 o 
   9   7   3        3.64        8.62      6.35 o 
  10   7   3      168.45      170.77     12.66 o 
 -10   8   3       13.18       17.80      9.07 o 
  -9   8   3      281.37      284.69     13.77 o 
  -8   8   3        2.32        0.93      4.75 o 
  -7   8   3       41.61       31.99      8.21 o 
  -6   8   3     1965.47     1910.79     36.41 o 
  -5   8   3       49.94       57.10      3.74 o 
  -4   8   3      394.33      439.86      7.76 o 
  -3   8   3     2474.46     2247.74     22.43 o 
  -2   8   3     6029.54     6268.97     50.37 o 
  -1   8   3     8087.17     8597.53     67.04 o 
   0   8   3     1124.92     1171.75     12.24 o 
   1   8   3      458.89      395.57      6.80 o 
   2   8   3    12231.55    13057.51    113.20 o 
   3   8   3     4033.95     4385.01     46.52 o 
   4   8   3     2869.92     3030.63     32.14 o 
   5   8   3      787.63      717.78     10.24 o 
   6   8   3      796.35      765.37     14.57 o 
   7   8   3      522.18      474.94     13.26 o 
   8   8   3       49.76       49.94      6.82 o 
   9   8   3       91.03      113.33     10.15 o 
  10   8   3       80.04       82.99      9.60 o 
 -10   9   3        0.18       -2.10      6.35 o 
  -9   9   3     1004.83     1043.37     27.31 o 
  -8   9   3      531.37      468.76     14.09 o 
  -7   9   3        6.22        7.00      4.53 o 
  -6   9   3      617.24      602.53     13.52 o 
  -5   9   3     1116.82     1127.74     14.49 o 
  -4   9   3       77.03       63.37      3.87 o 
  -3   9   3       90.19       89.39      3.94 o 
  -2   9   3      498.82      585.12      8.66 o 
  -1   9   3     4628.22     4620.04     38.41 o 
   0   9   3       32.49       20.43      2.08 o 
   1   9   3       11.32       22.47      2.21 o 
   2   9   3     1008.99      904.82     11.00 o 
   3   9   3      572.27      505.58      8.07 o 
   4   9   3      239.10      281.95      6.96 o 
   5   9   3      115.10      103.80      4.44 o 
   6   9   3        3.59        7.51      4.31 o 
   7   9   3        6.25        4.69      4.72 o 
   8   9   3       25.27       35.58      6.10 o 
   9   9   3      570.71      572.42     18.57 o 
  10   9   3        0.43        6.45      6.66 o 
 -10  10   3        1.40        8.37      7.02 o 
  -9  10   3      153.86      157.01     10.94 o 
  -8  10   3       55.57       77.76      9.42 o 
  -7  10   3       86.03       94.31      7.50 o 
  -6  10   3       86.39       76.17      6.60 o 
  -5  10   3     2249.18     2302.85     29.64 o 
  -4  10   3        8.58        3.44      2.37 o 
  -3  10   3     4902.67     4869.53     44.11 o 
  -2  10   3     5880.48     6602.83     56.74 o 
  -1  10   3     1730.59     1446.47     15.99 o 
   0  10   3       13.29        9.16      2.39 o 
   1  10   3     3968.52     3716.29     32.18 o 
   2  10   3        0.44        2.09      2.49 o 
   3  10   3     6584.20     6482.28     53.22 o 
   4  10   3      108.90      101.02      4.31 o 
   5  10   3     1257.56     1109.89     15.89 o 
   6  10   3       18.64       16.19      4.74 o 
   7  10   3       67.73       81.45      7.28 o 
   8  10   3        0.71        2.80      5.12 o 
   9  10   3      198.13      178.83     12.14 o 
  10  10   3       45.95       69.61      9.45 o 
 -10  11   3      179.06      221.63     13.78 o 
  -9  11   3      288.35      261.20     13.36 o 
  -8  11   3      157.25      146.30      9.46 o 
  -7  11   3      850.80      826.64     26.56 o 
  -6  11   3      362.35      355.74     11.39 o 
  -5  11   3     2850.48     2565.26     76.82 o 
  -4  11   3      430.17      362.17      8.77 o 
  -3  11   3     2133.28     2155.63     22.90 o 
  -2  11   3     2216.09     2351.23     26.79 o 
  -1  11   3     7102.88     7610.35     64.78 o 
   0  11   3      707.31      745.82     11.20 o 
   1  11   3      532.41      561.16      8.99 o 
   2  11   3     1990.85     2014.59     21.43 o 
   3  11   3     1109.26     1023.48     13.62 o 
   4  11   3      229.79      201.87      6.28 o 
   5  11   3       31.68       39.10      5.31 o 
   6  11   3       57.75       57.30      6.29 o 
   7  11   3      790.57      734.30     16.76 o 
   8  11   3        0.85        6.33      5.44 o 
   9  11   3      395.96      359.61     15.95 o 
 -10  12   3      330.29      298.97     15.73 o 
  -9  12   3       46.66       39.32      7.09 o 
  -8  12   3       89.74       91.20      8.74 o 
  -7  12   3      398.51      398.77     13.19 o 
  -6  12   3       25.80       36.64      5.42 o 
  -5  12   3       33.56       46.34      4.54 o 
  -4  12   3      272.28      291.39      8.38 o 
  -3  12   3     4141.10     4134.34     38.62 o 
  -2  12   3     5308.99     5087.92     45.81 o 
  -1  12   3        4.09        0.21      2.17 o 
   0  12   3     1172.71      984.92     12.80 o 
   1  12   3     3131.07     3158.76     30.57 o 
   2  12   3     1871.42     1778.22     19.80 o 
   3  12   3       17.22       15.35      2.88 o 
   4  12   3       37.99       21.94      3.37 o 
   5  12   3     2214.32     2195.06     32.55 o 
   6  12   3       67.43       69.76      6.63 o 
   7  12   3      427.13      403.46     17.35 o 
   8  12   3      177.00      178.82     10.46 o 
   9  12   3      311.95      316.81     15.40 o 
  -9  13   3      512.30      516.40     20.50 o 
  -8  13   3      214.47      186.75     10.57 o 
  -7  13   3        7.63        7.88      5.68 o 
  -6  13   3      221.92      206.12      9.69 o 
  -5  13   3        2.20        9.26      3.65 o 
  -4  13   3      182.22      176.79      7.16 o 
  -3  13   3      621.26      511.90      9.57 o 
  -2  13   3     1752.46     1705.06     19.39 o 
  -1  13   3       32.48       63.17      3.84 o 
   0  13   3      323.98      312.53      7.12 o 
   1  13   3      552.84      440.21      8.45 o 
   2  13   3       39.85       44.50      3.83 o 
   3  13   3      745.76      711.31     11.45 o 
   4  13   3       23.96       25.02      4.13 o 
   5  13   3       37.57       39.40      5.40 o 
   6  13   3       13.45        3.07      5.42 o 
   7  13   3       57.17       66.95      7.20 o 
   8  13   3      108.44      100.93      8.54 o 
   9  13   3        9.48       14.95      7.05 o 
  -9  14   3       28.03       17.36      6.37 o 
  -8  14   3       20.76       23.53      6.08 o 
  -7  14   3        0.13       -2.08      4.61 o 
  -6  14   3     1659.68     1555.70     27.25 o 
  -5  14   3      257.07      291.15     12.90 o 
  -4  14   3      509.39      473.58     11.90 o 
  -3  14   3       28.97       15.67      3.10 o 
  -2  14   3     2518.75     2423.34     25.56 o 
  -1  14   3      373.04      377.51      8.75 o 
   0  14   3       26.65       37.09      3.42 o 
   1  14   3      619.65      634.83     10.60 o 
   2  14   3     7736.07     7683.51     67.14 o 
   3  14   3      244.24      245.22      7.18 o 
   4  14   3     1737.27     1709.68     24.61 o 
   5  14   3       13.29       18.27      4.94 o 
   6  14   3     2211.72     2147.07     31.42 o 
   7  14   3      254.35      280.62     12.14 o 
   8  14   3       19.29       29.06      6.33 o 
   9  14   3        2.23       21.25      8.45 o 
  -9  15   3       68.02       74.30      8.24 o 
  -8  15   3      736.50      727.31     18.14 o 
  -7  15   3       11.31       10.75      5.10 o 
  -6  15   3      107.13      114.77     11.51 o 
  -5  15   3      256.94      240.58     10.13 o 
  -4  15   3     1385.47     1222.22     18.58 o 
  -3  15   3     1060.06     1007.79     20.82 o 
  -2  15   3       30.14        7.21      2.95 o 
  -1  15   3     1228.07     1085.70     15.50 o 
   0  15   3      587.25      492.84      9.45 o 
   1  15   3      288.17      279.03      7.49 o 
   2  15   3      184.41      212.31      7.04 o 
   3  15   3      297.16      294.53      8.22 o 
   4  15   3      135.05      124.21      6.85 o 
   5  15   3      597.93      565.89     14.25 o 
   6  15   3       83.12       92.46     11.77 o 
   7  15   3      152.32      148.59      9.87 o 
   8  15   3       69.30       91.37     10.75 o 
  -9  16   3        2.76        9.01      6.15 o 
  -8  16   3        0.78       -3.90      6.27 o 
  -7  16   3        8.57        3.36      6.08 o 
  -6  16   3        2.59       -2.38      5.27 o 
  -5  16   3        0.74       -4.77      4.14 o 
  -4  16   3       84.02       87.10      6.02 o 
  -3  16   3     1668.37     1495.03     30.68 o 
  -2  16   3     1097.70     1023.75     14.64 o 
  -1  16   3        0.34       -1.51      2.89 o 
   0  16   3     1569.88     1521.80     18.94 o 
   1  16   3     1890.80     1755.43     41.68 o 
   2  16   3      762.63      692.91     12.00 o 
   3  16   3       93.17       81.76      5.94 o 
   4  16   3      169.42      166.07      8.74 o 
   5  16   3     1564.45     1484.16     25.28 o 
   6  16   3      489.59      446.82     14.22 o 
   7  16   3        0.13        4.46      5.55 o 
   8  16   3      301.74      315.39     15.65 o 
  -8  17   3      110.59      100.53     13.55 o 
  -7  17   3       63.09       62.01     10.06 o 
  -6  17   3      291.51      336.22     12.78 o 
  -5  17   3     1205.47     1124.97     24.46 o 
  -4  17   3        6.67        8.01      3.97 o 
  -3  17   3       54.05       87.73      6.00 o 
  -2  17   3      466.40      520.79     10.43 o 
  -1  17   3      580.18      501.66     14.73 o 
   0  17   3       96.93      100.93      5.60 o 
   1  17   3      378.58      398.48      9.48 o 
   2  17   3      146.10      160.43      6.72 o 
   3  17   3      197.61      216.95     10.01 o 
   4  17   3      161.35      142.75      8.55 o 
   5  17   3        0.01       -5.14      4.51 o 
   6  17   3      293.85      291.65     13.03 o 
   7  17   3        4.87        3.27      6.41 o 
   8  17   3      118.84      120.44     11.21 o 
  -8  18   3      112.81      121.40     10.97 o 
  -7  18   3       76.14       90.98      9.61 o 
  -6  18   3      281.43      335.58     15.36 o 
  -5  18   3        9.93        6.04      5.76 o 
  -4  18   3      362.82      398.97     14.21 o 
  -3  18   3      173.04      198.85      8.90 o 
  -2  18   3      823.85      767.96     14.49 o 
  -1  18   3      284.69      298.73      8.65 o 
   0  18   3     2310.44     2084.30     25.98 o 
   1  18   3     1450.21     1340.72     18.40 o 
   2  18   3       85.17       75.67      6.20 o 
   3  18   3      740.30      750.70     17.32 o 
   4  18   3     1885.87     1744.94     24.78 o 
   5  18   3      910.28      873.52     18.74 o 
   6  18   3      110.74      109.94      9.60 o 
   7  18   3      247.59      253.31     14.17 o 
   8  18   3       78.02       76.87      9.53 o 
  -8  19   3       11.62       19.00      7.25 o 
  -7  19   3      669.38      656.38     23.48 o 
  -6  19   3       26.37       35.23      7.61 o 
  -5  19   3      623.59      575.99     17.15 o 
  -4  19   3       74.59       60.14      6.64 o 
  -3  19   3       34.55       36.73      5.52 o 
  -2  19   3      293.43      294.40     11.36 o 
  -1  19   3      151.45      163.73      8.31 o 
   0  19   3       15.52       15.51      4.14 o 
   1  19   3       71.99       94.51      7.28 o 
   2  19   3       18.77        8.91      4.42 o 
   3  19   3       33.45       31.08      5.19 o 
   4  19   3       44.55       57.82      6.72 o 
   5  19   3      243.64      256.11     13.03 o 
   6  19   3       98.55       75.82      8.88 o 
   7  19   3       27.66       41.47      8.12 o 
  -7  20   3       20.77       28.37      7.59 o 
  -6  20   3       86.25       81.26      9.57 o 
  -5  20   3      586.55      643.42     24.69 o 
  -4  20   3       16.94       23.16      9.31 o 
  -3  20   3       85.07      108.41      8.01 o 
  -2  20   3        3.29        3.21      4.46 o 
  -1  20   3     3241.82     3086.83     40.01 o 
   0  20   3      417.91      409.03     11.55 o 
   1  20   3     2304.97     2321.78     29.81 o 
   2  20   3      273.01      289.09     11.40 o 
   3  20   3       79.99       90.26      6.74 o 
   4  20   3        0.09        0.86      5.12 o 
   5  20   3      174.44      159.62     10.98 o 
   6  20   3       57.88       63.21      8.72 o 
   7  20   3      179.57      193.20     13.01 o 
  -7  21   3      337.22      384.70     17.35 o 
  -6  21   3       73.67       77.92      9.05 o 
  -5  21   3       98.13      105.31      9.91 o 
  -4  21   3       16.84       20.71      6.88 o 
  -3  21   3      328.54      338.91     12.65 o 
  -2  21   3       11.61       17.46      5.20 o 
  -1  21   3       28.43       23.81      5.81 o 
   0  21   3      164.74      148.02      8.18 o 
   1  21   3      382.40      422.50     15.80 o 
   2  21   3       54.88       70.15      6.72 o 
   3  21   3       17.07       20.19      5.81 o 
   4  21   3       20.55       14.47      9.71 o 
   5  21   3        7.89        4.43      6.07 o 
   6  21   3      103.80       95.25      9.85 o 
  -6  22   3        8.88       17.61      7.33 o 
  -5  22   3       12.55        0.13      6.38 o 
  -4  22   3      382.22      382.12     34.44 o 
  -3  22   3       41.96       32.95      5.82 o 
  -2  22   3      144.64      175.00      9.91 o 
  -1  22   3        0.60       -0.81      4.66 o 
   0  22   3      731.29      796.02     24.20 o 
   1  22   3       46.92       63.64      7.06 o 
   2  22   3       57.03       55.55      7.55 o 
   3  22   3       93.30       83.90      8.82 o 
   4  22   3      534.97      606.34     26.30 o 
   5  22   3      159.37      183.52     14.45 o 
   6  22   3       60.46       54.82     11.99 o 
  -6  23   3       42.88       64.62      9.25 o 
  -5  23   3       30.53       47.17      8.30 o 
  -4  23   3       59.32       85.19     10.30 o 
  -3  23   3        3.26       -1.43      4.84 o 
  -2  23   3       13.62        9.56      6.81 o 
  -1  23   3       91.32       78.55      7.59 o 
   0  23   3      342.73      365.64     14.65 o 
   1  23   3      315.04      298.63     14.76 o 
   2  23   3        6.49       -0.07      5.76 o 
   3  23   3      210.29      204.56     12.45 o 
   4  23   3      237.10      251.77     22.84 o 
   5  23   3        6.41        8.41      7.74 o 
  -5  24   3       22.98       21.85      7.64 o 
  -4  24   3      317.96      335.15     22.46 o 
  -3  24   3       46.32       40.46      6.85 o 
  -2  24   3        2.44        2.35      4.97 o 
  -1  24   3        0.61       10.03      5.44 o 
   0  24   3      202.08      245.13     20.52 o 
   1  24   3        3.83        3.81      6.35 o 
   2  24   3       40.02       55.14      7.91 o 
   3  24   3        9.90       14.58      6.47 o 
   4  24   3      181.57      195.69     14.53 o 
   5  24   3       20.43       41.98     11.99 o 
  -4  25   3      460.90      437.91     17.93 o 
  -3  25   3      126.98      144.55     11.26 o 
  -2  25   3       23.57       35.16      6.84 o 
  -1  25   3        5.20       18.52      7.38 o 
   0  25   3       11.12       28.53      7.86 o 
   1  25   3        0.05       -2.77     12.39 o 
   2  25   3       34.19       55.70      8.33 o 
   3  25   3        7.22        9.85      7.81 o 
   4  25   3        0.96       13.09     13.77 o 
  -3  26   3      111.77      132.14     11.36 o 
  -2  26   3       53.47       61.06      8.64 o 
  -1  26   3      130.05      129.80     12.07 o 
   0  26   3       85.21       80.81     10.24 o 
   1  26   3       29.40       50.85     11.79 o 
   2  26   3       42.13       41.90      7.92 o 
   3  26   3       47.12       37.14      9.16 o 
  -2  27   3       88.61      108.14     11.31 o 
  -1  27   3        3.21        8.02      7.53 o 
   0  27   3        1.18        4.05      7.58 o 
   1  27   3       26.29       34.31      8.60 o 
   2  27   3       51.54       54.68      9.68 o 
 -10   0   4      343.72      284.22     23.06 o 
  -8   0   4      300.47      310.58     15.83 o 
  -6   0   4      386.88      365.82     10.12 o 
  -4   0   4       75.65       38.60      4.12 o 
  -2   0   4       83.38      118.32      9.48 o 
   0   0   4      243.52      330.39      8.04 o 
   2   0   4      439.63      421.21     11.00 o 
   4   0   4      102.83      105.67      6.63 o 
   6   0   4     6174.44     5661.03    165.03 o 
   8   0   4      421.25      466.80     19.23 o 
  10   0   4      605.47      707.33     25.87 o 
 -11   1   4        0.13        1.21      8.03 o 
 -10   1   4      771.13      819.64     25.67 o 
  -9   1   4        0.25        7.09      4.73 o 
  -8   1   4      886.81      903.82     19.60 o 
  -7   1   4      282.01      312.99     10.13 o 
  -6   1   4     3751.70     3666.06     31.53 o 
  -5   1   4     2258.97     2163.73     26.42 o 
  -4   1   4      432.04      349.19      6.78 o 
  -3   1   4    13872.65    14189.65    114.56 o 
  -2   1   4       41.60       34.39      2.29 o 
  -1   1   4     1955.16     2006.99     18.99 o 
   0   1   4    27472.58    30816.84    241.95 o 
   1   1   4        2.55       13.11      1.86 o 
   2   1   4     6707.89     7074.61     59.20 o 
   3   1   4      425.08      352.55      6.69 o 
   4   1   4     2594.48     2430.41     24.78 o 
   5   1   4     1568.00     1531.33     18.44 o 
   6   1   4      271.78      263.26      7.90 o 
   7   1   4      906.69      799.57     14.98 o 
   8   1   4       57.28       69.71      6.91 o 
   9   1   4        4.20        1.04      4.96 o 
  10   1   4       29.39       32.58      7.67 o 
 -11   2   4        0.05       -3.07      7.61 o 
 -10   2   4      357.43      335.69     15.28 o 
  -9   2   4       77.45       72.20      7.14 o 
  -8   2   4      523.87      551.65     15.10 o 
  -7   2   4     1958.44     1887.25     24.34 o 
  -6   2   4       26.51       32.15      3.69 o 
  -5   2   4        0.37       10.09      2.36 o 
  -4   2   4      319.01      369.18      7.00 o 
  -3   2   4     1169.38     1170.40     13.41 o 
  -2   2   4      570.96      548.52      7.68 o 
  -1   2   4     4152.71     4207.65     39.11 o 
   0   2   4      125.58      103.39      5.38 o 
   1   2   4    12331.48    13681.53    109.76 o 
   2   2   4     7225.25     7645.25     63.69 o 
   3   2   4      449.00      438.87      7.53 o 
   4   2   4     9171.14     9405.40     79.16 o 
   5   2   4      860.15      757.58     11.81 o 
   6   2   4     1410.82     1448.70     18.65 o 
   7   2   4       60.33       64.17      5.97 o 
   8   2   4      331.90      315.54     12.54 o 
   9   2   4      446.66      474.71     15.11 o 
  10   2   4      196.27      147.37     11.60 o 
 -11   3   4      158.13      200.51     13.49 o 
 -10   3   4      105.09      106.95      9.84 o 
  -9   3   4      470.24      462.65     15.86 o 
  -8   3   4      687.45      653.64     14.98 o 
  -7   3   4     1845.38     1842.72     24.09 o 
  -6   3   4      158.56      162.95      6.35 o 
  -5   3   4       22.94       32.68      3.00 o 
  -4   3   4     1600.18     1618.72     17.81 o 
  -3   3   4      232.10      240.50      5.61 o 
  -2   3   4      515.18      512.28      7.35 o 
  -1   3   4     1189.98     1270.78     13.23 o 
   0   3   4     4769.55     5015.26     46.06 o 
   1   3   4      265.63      216.43      5.33 o 
   2   3   4       63.08       35.06      2.59 o 
   3   3   4       74.77       77.06      3.74 o 
   4   3   4      201.14      263.24      6.77 o 
   5   3   4      353.56      404.81      8.53 o 
   6   3   4      169.96      193.33      6.96 o 
   7   3   4     3573.96     3589.85     40.23 o 
   8   3   4      191.83      198.94     10.14 o 
   9   3   4       50.27       43.90      7.37 o 
  10   3   4      105.13      121.00     10.75 o 
 -11   4   4        1.50        9.60      7.42 o 
 -10   4   4        2.74        1.97      5.91 o 
  -9   4   4      176.57      192.73     11.60 o 
  -8   4   4        0.95        3.28      3.87 o 
  -7   4   4      284.96      319.17      9.55 o 
  -6   4   4      688.88      754.73     11.94 o 
  -5   4   4       54.57       61.23      3.61 o 
  -4   4   4     3628.31     3663.83     32.13 o 
  -3   4   4      985.88      821.21     10.67 o 
  -2   4   4     4403.16     4499.67     39.05 o 
  -1   4   4     3560.90     3474.73     33.20 o 
   0   4   4      285.39      268.43      5.43 o 
   1   4   4    17915.54    19024.02    162.78 o 
   2   4   4       94.11      122.86      3.96 o 
   3   4   4     3652.78     3510.08     32.54 o 
   4   4   4      662.34      639.81     10.87 o 
   5   4   4     3064.99     2968.27     30.10 o 
   6   4   4      247.32      224.52      7.29 o 
   7   4   4     1889.21     1790.32     24.64 o 
   8   4   4      103.20      114.18      8.41 o 
   9   4   4      541.61      555.52     17.85 o 
  10   4   4        0.66        5.44      6.92 o 
 -10   5   4       24.31       24.96      7.21 o 
  -9   5   4      432.48      414.37     15.58 o 
  -8   5   4      650.44      657.55     15.43 o 
  -7   5   4     1292.32     1258.35     18.94 o 
  -6   5   4      377.97      372.34      8.15 o 
  -5   5   4     1597.48     1452.53     16.28 o 
  -4   5   4      864.94      770.38     10.33 o 
  -3   5   4     3825.17     3932.80     37.75 o 
  -2   5   4     4013.41     4531.02     39.52 o 
  -1   5   4      495.82      603.10     11.63 o 
   0   5   4    16212.29    17907.79    166.62 o 
   1   5   4      344.36      347.68      6.81 o 
   2   5   4      385.66      467.89      8.56 o 
   3   5   4      587.64      455.32      8.00 o 
   4   5   4      169.27      161.89      5.51 o 
   5   5   4       73.68       86.12      4.86 o 
   6   5   4        0.37        6.48      3.66 o 
   7   5   4      101.64       95.98      6.94 o 
   8   5   4      162.51      154.56     10.31 o 
   9   5   4        1.59       12.98      6.25 o 
  10   5   4      167.08      153.80     13.39 o 
 -10   6   4       19.04       20.39      6.95 o 
  -9   6   4       98.77       91.55      9.07 o 
  -8   6   4      275.63      245.69     10.72 o 
  -7   6   4       70.12       57.53      5.70 o 
  -6   6   4       67.00       63.73      4.23 o 
  -5   6   4     3222.92     3264.89     31.97 o 
  -4   6   4      250.16      211.43      5.98 o 
  -3   6   4       15.47       20.89      2.42 o 
  -2   6   4     1606.16     1602.30     16.77 o 
  -1   6   4     3454.28     3785.30     36.36 o 
   0   6   4     7996.29     8205.55     79.98 o 
   1   6   4     3195.05     3241.12     32.17 o 
   2   6   4      136.23      142.21      4.45 o 
   3   6   4     9883.60     9996.80     83.29 o 
   4   6   4     2247.05     2099.01     22.49 o 
   5   6   4     1634.48     1504.75     18.41 o 
   6   6   4      326.74      298.65      9.33 o 
   7   6   4     1136.40     1142.35     18.68 o 
   8   6   4      318.13      295.33     13.28 o 
   9   6   4        2.14       -2.39      5.75 o 
  10   6   4        1.01       -9.59      6.39 o 
 -10   7   4      621.02      641.16     19.49 o 
  -9   7   4      739.09      695.71     20.18 o 
  -8   7   4       37.13       23.07      5.51 o 
  -7   7   4     1482.01     1422.74     23.52 o 
  -6   7   4      123.56       98.45      4.96 o 
  -5   7   4      434.65      338.75      9.44 o 
  -4   7   4      940.66     1067.79     12.91 o 
  -3   7   4     1479.51     1253.67     17.13 o 
  -2   7   4     2745.47     2899.88     25.71 o 
  -1   7   4     3472.88     3412.89     33.58 o 
   0   7   4      114.90      135.71      5.56 o 
   1   7   4     5791.30     5952.18     55.14 o 
   2   7   4     2140.96     2121.26     21.39 o 
   3   7   4      312.75      333.16      6.97 o 
   4   7   4      128.01      153.91      5.52 o 
   5   7   4        8.79       10.84      3.07 o 
   6   7   4        9.87       10.61      3.87 o 
   7   7   4      317.68      357.46     15.74 o 
   8   7   4       46.44       53.18      7.00 o 
   9   7   4      377.30      370.22     15.73 o 
  10   7   4        1.55       12.17      7.29 o 
 -10   8   4       14.10       35.94      7.68 o 
  -9   8   4      136.67      148.25     10.76 o 
  -8   8   4       92.61       77.31      7.26 o 
  -7   8   4       37.71       30.59      5.41 o 
  -6   8   4      754.16      665.69     12.46 o 
  -5   8   4     2782.99     2664.57     27.51 o 
  -4   8   4      376.32      354.58      7.16 o 
  -3   8   4     2384.09     2382.97     22.65 o 
  -2   8   4      901.62      852.82     12.38 o 
  -1   8   4      145.90      136.89      5.25 o 
   0   8   4     1656.76     1661.00     21.37 o 
   1   8   4      843.20      894.16     12.96 o 
   2   8   4     2078.98     1999.10     20.59 o 
   3   8   4     1108.41     1175.83     16.00 o 
   4   8   4     1497.45     1265.37     16.26 o 
   5   8   4       71.09       86.00      4.90 o 
   6   8   4      221.97      218.26      8.33 o 
   7   8   4      697.37      685.23     15.77 o 
   8   8   4       72.86       79.30      8.85 o 
   9   8   4       98.56       90.55      9.77 o 
 -10   9   4      206.59      230.10     16.69 o 
  -9   9   4       22.90       25.16      6.98 o 
  -8   9   4      551.82      511.14     16.99 o 
  -7   9   4        4.21        5.48      4.81 o 
  -6   9   4      732.75      705.36     14.83 o 
  -5   9   4     1472.01     1471.44     17.90 o 
  -4   9   4    13927.80    13624.49    112.26 o 
  -3   9   4      379.58      398.95      8.09 o 
  -2   9   4     1036.45      951.22     11.45 o 
  -1   9   4       13.36        9.80      2.39 o 
   0   9   4     1446.04     1342.43     15.47 o 
   1   9   4       98.05      116.59      4.15 o 
   2   9   4      840.13      823.35     11.26 o 
   3   9   4        2.65        3.67      2.37 o 
   4   9   4      473.35      439.78      8.73 o 
   5   9   4       22.23       13.29      3.59 o 
   6   9   4      103.67      101.11      7.86 o 
   7   9   4        8.16       15.34      5.36 o 
   8   9   4       93.39       84.84      8.34 o 
   9   9   4      189.13      202.76     12.82 o 
 -10  10   4       49.89       52.06      8.33 o 
  -9  10   4        0.26       -8.58      5.72 o 
  -8  10   4      371.59      381.79     14.57 o 
  -7  10   4      447.22      486.82     13.54 o 
  -6  10   4       74.05       95.60      7.01 o 
  -5  10   4      501.59      523.94     18.18 o 
  -4  10   4      523.88      457.79      9.78 o 
  -3  10   4      459.72      398.97      7.94 o 
  -2  10   4     3050.58     2611.41     24.44 o 
  -1  10   4        5.46        0.89      2.51 o 
   0  10   4      144.85      200.26      5.71 o 
   1  10   4        6.47        5.21      1.93 o 
   2  10   4     4034.88     4130.65     35.94 o 
   3  10   4      919.00      892.28     11.73 o 
   4  10   4       46.66       54.52      3.84 o 
   5  10   4       29.49       35.60      3.91 o 
   6  10   4     1714.62     1623.02     25.17 o 
   7  10   4       47.87       42.99      6.19 o 
   8  10   4      427.51      449.15     14.32 o 
   9  10   4      299.31      277.31     19.02 o 
 -10  11   4      352.50      401.87     20.76 o 
  -9  11   4       18.10       11.25      5.90 o 
  -8  11   4     1759.26     1804.26     33.02 o 
  -7  11   4       41.66       42.98      6.05 o 
  -6  11   4        4.91        5.91      4.32 o 
  -5  11   4      124.08      132.59      6.46 o 
  -4  11   4     3377.39     3439.14     33.70 o 
  -3  11   4     4523.01     4405.97     41.00 o 
  -2  11   4      663.70      706.43     10.00 o 
  -1  11   4      586.27      555.87      9.86 o 
   0  11   4     6949.39     6964.56     56.55 o 
   1  11   4      936.24      817.06     10.78 o 
   2  11   4       39.22       39.17      3.13 o 
   3  11   4      342.36      369.41      7.47 o 
   4  11   4      629.46      581.37      9.62 o 
   5  11   4       82.78       72.03      4.52 o 
   6  11   4       53.17       70.58      6.64 o 
   7  11   4      442.03      420.93     13.32 o 
   8  11   4       74.98      101.96     11.26 o 
   9  11   4        1.07        1.32      6.62 o 
 -10  12   4        1.69       13.30      8.35 o 
  -9  12   4      175.63      196.93     11.41 o 
  -8  12   4        0.39        0.01      5.09 o 
  -7  12   4        4.81        2.90      4.67 o 
  -6  12   4      509.76      441.06     12.80 o 
  -5  12   4      566.66      486.42     10.85 o 
  -4  12   4      708.79      724.07     13.72 o 
  -3  12   4        4.78        4.46      3.15 o 
  -2  12   4     2801.38     2919.25     28.94 o 
  -1  12   4       18.32       47.88      3.24 o 
   0  12   4     2177.08     2087.50     20.92 o 
   1  12   4      337.37      329.36      7.57 o 
   2  12   4     1941.79     1777.35     20.22 o 
   3  12   4     2977.24     2897.98     27.81 o 
   4  12   4     2204.51     2100.83     26.65 o 
   5  12   4        2.92        1.44      4.15 o 
   6  12   4      373.43      397.54     12.76 o 
   7  12   4      137.26      171.90     11.09 o 
   8  12   4      570.34      631.04     17.03 o 
   9  12   4       12.95       16.17      8.14 o 
  -9  13   4      331.78      305.14     13.57 o 
  -8  13   4        1.37       -1.31      4.97 o 
  -7  13   4       75.08       93.84     10.25 o 
  -6  13   4       56.38       50.38      6.13 o 
  -5  13   4      990.04     1012.51     18.93 o 
  -4  13   4      618.62      572.50     14.42 o 
  -3  13   4      202.51      209.33      6.48 o 
  -2  13   4      627.68      698.82     10.88 o 
  -1  13   4     1941.82     1874.87     20.76 o 
   0  13   4      941.44      845.66     11.99 o 
   1  13   4      184.75      187.17      5.94 o 
   2  13   4       29.17       56.47      4.19 o 
   3  13   4        0.22       -0.76      2.90 o 
   4  13   4      350.28      376.78      8.93 o 
   5  13   4      298.84      290.78     10.58 o 
   6  13   4      339.09      353.62     12.23 o 
   7  13   4      157.31      164.73      9.82 o 
   8  13   4       14.32       14.74      6.50 o 
   9  13   4        2.47       20.36      8.23 o 
  -9  14   4       57.87       76.67      9.16 o 
  -8  14   4       33.85       41.62      6.41 o 
  -7  14   4      374.04      343.93     12.82 o 
  -6  14   4        0.14       -5.38      4.76 o 
  -5  14   4     1604.13     1626.75     22.64 o 
  -4  14   4        2.43        4.56      3.49 o 
  -3  14   4      126.13      131.81      5.64 o 
  -2  14   4      359.79      422.36      8.57 o 
  -1  14   4     5748.71     5817.71     52.41 o 
   0  14   4      531.41      548.74      9.65 o 
   1  14   4      575.16      605.25     10.38 o 
   2  14   4        5.92        7.09      3.68 o 
   3  14   4     2886.20     2788.64     38.29 o 
   4  14   4       80.80       87.36      6.56 o 
   5  14   4      649.84      629.67     14.93 o 
   6  14   4      104.66       92.22      7.71 o 
   7  14   4     1167.24     1115.47     24.82 o 
   8  14   4      130.02      109.10     10.13 o 
  -9  15   4      220.79      216.70     15.34 o 
  -8  15   4       44.59       37.59      9.28 o 
  -7  15   4       71.28       66.41      8.77 o 
  -6  15   4       15.06        7.64      4.85 o 
  -5  15   4      249.54      191.82      9.31 o 
  -4  15   4       32.55       34.89      4.54 o 
  -3  15   4       74.03       95.82      5.64 o 
  -2  15   4      338.81      297.40      9.11 o 
  -1  15   4     2330.19     2273.49     24.85 o 
   0  15   4       82.88      110.98      5.23 o 
   1  15   4       13.28       12.56      3.34 o 
   2  15   4      744.55      689.78     11.82 o 
   3  15   4     1314.58     1377.35     18.42 o 
   4  15   4      138.90      123.47      6.83 o 
   5  15   4      546.13      539.29     14.27 o 
   6  15   4       11.46        7.97      5.77 o 
   7  15   4      136.92      141.59     11.05 o 
   8  15   4       66.82       68.14      9.03 o 
  -9  16   4        0.46        6.89      7.58 o 
  -8  16   4        0.15        4.00      6.53 o 
  -7  16   4      209.99      206.40     12.48 o 
  -6  16   4        4.46        9.86      7.39 o 
  -5  16   4      386.86      419.31     20.37 o 
  -4  16   4      138.13      170.17      8.85 o 
  -3  16   4       33.67       36.87      5.26 o 
  -2  16   4      172.81      243.24      8.41 o 
  -1  16   4      668.87      656.34     12.84 o 
   0  16   4     1107.15     1120.01     15.56 o 
   1  16   4     2779.08     2701.17     30.47 o 
   2  16   4      280.71      287.84      8.28 o 
   3  16   4     1473.82     1478.35     26.05 o 
   4  16   4     1229.95     1209.88     19.15 o 
   5  16   4      759.17      735.43     25.66 o 
   6  16   4       40.31       27.34      6.74 o 
   7  16   4        5.06       -0.89      5.86 o 
   8  16   4        0.25        8.05      7.14 o 
  -8  17   4      340.75      318.61     24.58 o 
  -7  17   4      472.36      456.82     22.34 o 
  -6  17   4      181.98      155.94     15.25 o 
  -5  17   4      707.49      676.92     17.99 o 
  -4  17   4      206.82      226.40     10.10 o 
  -3  17   4      817.62      776.77     25.78 o 
  -2  17   4      107.09      118.66      6.81 o 
  -1  17   4     1028.32      946.24     28.26 o 
   0  17   4     1367.53     1370.86     20.10 o 
   1  17   4       53.95       33.06      5.00 o 
   2  17   4      233.65      233.62     10.02 o 
   3  17   4      112.82       98.20      7.41 o 
   4  17   4       21.51       14.58      5.16 o 
   5  17   4        7.13       16.75      6.04 o 
   6  17   4        5.85        7.76      6.18 o 
   7  17   4      146.71      127.06     14.97 o 
   8  17   4       69.49       77.81      9.50 o 
  -8  18   4        0.75        9.62      6.66 o 
  -7  18   4      225.67      231.11     17.28 o 
  -6  18   4      686.77      653.59     23.55 o 
  -5  18   4      116.98      154.55     10.71 o 
  -4  18   4       45.60       49.90      6.17 o 
  -3  18   4      366.69      328.01     14.89 o 
  -2  18   4     1858.32     1748.61     46.26 o 
  -1  18   4        4.84        2.10      3.86 o 
   0  18   4      566.05      557.44     12.54 o 
   1  18   4     2164.98     2087.91     41.15 o 
   2  18   4     1043.81      987.98     22.87 o 
   3  18   4      419.37      402.51     14.59 o 
   4  18   4      180.50      186.57      9.85 o 
   5  18   4      278.54      281.43     13.44 o 
   6  18   4       22.74       31.06      7.29 o 
   7  18   4        2.97        6.68      8.87 o 
  -8  19   4       56.06       60.54      9.09 o 
  -7  19   4        8.38        3.26      6.94 o 
  -6  19   4      627.08      668.91     22.63 o 
  -5  19   4       15.20       19.29      6.58 o 
  -4  19   4      642.16      684.16     21.60 o 
  -3  19   4       14.87        9.87      4.96 o 
  -2  19   4      841.40      834.22     17.43 o 
  -1  19   4       93.25      101.07      6.84 o 
   0  19   4       20.94       27.38      5.69 o 
   1  19   4        4.57        1.36      4.70 o 
   2  19   4       29.16       25.17      8.95 o 
   3  19   4       29.87       24.84      6.20 o 
   4  19   4        0.77        2.76      6.47 o 
   5  19   4       28.29       41.35      8.36 o 
   6  19   4       32.69       38.10      7.57 o 
   7  19   4      273.20      288.59     15.46 o 
  -7  20   4        0.05        6.95      7.19 o 
  -6  20   4      351.90      326.45     15.63 o 
  -5  20   4       72.80       78.30      8.79 o 
  -4  20   4        2.60        0.01      4.63 o 
  -3  20   4       42.94       46.00      6.06 o 
  -2  20   4      109.52      101.78      7.81 o 
  -1  20   4       93.13       96.70      7.63 o 
   0  20   4      219.51      189.01     10.23 o 
   1  20   4      138.30      146.78      9.02 o 
   2  20   4      826.28      791.77     19.71 o 
   3  20   4        6.27        2.49      5.39 o 
   4  20   4      654.69      630.59     25.57 o 
   5  20   4       10.99       23.28      7.98 o 
   6  20   4      314.30      299.34     17.72 o 
  -7  21   4        1.62       15.13      7.00 o 
  -6  21   4      449.91      446.67     21.86 o 
  -5  21   4        5.16       11.77      6.65 o 
  -4  21   4       15.29       21.03      7.73 o 
  -3  21   4        0.28        0.17      5.07 o 
  -2  21   4      369.53      357.94     12.92 o 
  -1  21   4       21.86       15.17      5.70 o 
   0  21   4       39.66       40.38      6.45 o 
   1  21   4      587.73      550.51     22.44 o 
   2  21   4      235.88      236.71     12.67 o 
   3  21   4      264.11      246.49     14.90 o 
   4  21   4      635.13      657.82     21.84 o 
   5  21   4       48.82       47.64      9.42 o 
   6  21   4       16.97        5.84     11.10 o 
  -6  22   4       55.35       69.07      9.19 o 
  -5  22   4        4.96       14.33      6.94 o 
  -4  22   4       21.22       17.36      6.58 o 
  -3  22   4       18.46       23.29      5.73 o 
  -2  22   4      116.57      137.48     10.46 o 
  -1  22   4        7.43       11.62      5.97 o 
   0  22   4      348.22      338.10     15.97 o 
   1  22   4      910.94      868.10     21.27 o 
   2  22   4       16.51       10.11      6.18 o 
   3  22   4       33.09       46.94      7.55 o 
   4  22   4      384.86      370.50     19.12 o 
   5  22   4      203.27      193.68     15.02 o 
  -6  23   4      104.44      108.21     10.54 o 
  -5  23   4      502.55      560.72     21.67 o 
  -4  23   4        2.59        1.17      6.20 o 
  -3  23   4       14.13       30.08     10.45 o 
  -2  23   4      133.89      139.46     14.22 o 
  -1  23   4      198.50      205.58     14.94 o 
   0  23   4       30.55       17.43      7.48 o 
   1  23   4        8.05        3.36      5.89 o 
   2  23   4      131.68      144.03     10.90 o 
   3  23   4      201.68      176.42     13.87 o 
   4  23   4       60.18       59.38     10.00 o 
   5  23   4       11.71        7.69      8.12 o 
  -5  24   4        1.24        9.31      7.30 o 
  -4  24   4       18.55       18.59      8.17 o 
  -3  24   4      119.10      142.00     11.16 o 
  -2  24   4       16.76       18.89      6.72 o 
  -1  24   4       35.29       60.49      8.34 o 
   0  24   4        7.31        7.91      6.78 o 
   1  24   4      175.96      208.93     13.55 o 
   2  24   4       41.14       65.23      8.40 o 
   3  24   4        4.43       12.19      7.78 o 
   4  24   4       47.45       67.10     10.69 o 
  -4  25   4        7.18        8.97      8.48 o 
  -3  25   4       39.35       36.65      7.64 o 
  -2  25   4      220.25      258.75     14.33 o 
  -1  25   4      122.53      135.37     12.42 o 
   0  25   4      151.77      152.74     12.84 o 
   1  25   4       27.38       32.38      8.20 o 
   2  25   4       39.99       48.21      8.12 o 
   3  25   4       51.41       56.55      9.68 o 
  -3  26   4       23.78       20.19      7.65 o 
  -2  26   4       10.22        4.06      7.07 o 
  -1  26   4       41.54       63.95      9.98 o 
   0  26   4      123.47      131.86     12.43 o 
   1  26   4       77.99       68.24     10.27 o 
   2  26   4        4.15       -1.16      6.55 o 
  -1  27   4        1.29        4.57      7.80 o 
   0  27   4       28.82       28.20     10.89 o 
  -9   0   5      192.79      180.63     15.55 o 
  -7   0   5        1.07       -3.68      4.35 o 
  -5   0   5     1487.61     1515.28     29.80 o 
  -3   0   5      512.90      547.01     12.15 o 
  -1   0   5     7534.92     7903.83     92.86 o 
   1   0   5    19514.91    19552.79    220.40 o 
   3   0   5     9930.49     9721.51    114.94 o 
   5   0   5     7652.95     7432.10     92.70 o 
   7   0   5      208.47      223.10     14.17 o 
   9   0   5      765.99      739.69     25.74 o 
 -10   1   5      112.68      153.15     11.21 o 
  -9   1   5      498.04      544.25     17.40 o 
  -8   1   5       16.87       19.22      4.99 o 
  -7   1   5     1669.15     1611.19     17.89 o 
  -6   1   5        0.26       -2.45      2.37 o 
  -5   1   5     4678.99     4630.67     42.84 o 
  -4   1   5      210.51      235.36      6.62 o 
  -3   1   5        3.44        9.61      2.76 o 
  -2   1   5       28.19       44.53      3.02 o 
  -1   1   5     1094.18     1085.46     12.35 o 
   0   1   5     1450.85     1514.71     15.78 o 
   1   1   5      159.75      198.05      5.05 o 
   2   1   5       33.18       51.75      3.20 o 
   3   1   5     3760.23     3877.45     35.90 o 
   4   1   5      197.36      244.50      6.80 o 
   5   1   5       12.85       13.26      4.38 o 
   6   1   5      561.36      591.58     11.59 o 
   7   1   5       64.55       63.02      5.96 o 
   8   1   5      239.27      246.05     11.15 o 
   9   1   5      214.09      249.29     12.12 o 
  10   1   5        0.70        3.15      7.15 o 
 -10   2   5       19.29       21.87      6.78 o 
  -9   2   5        0.16        0.61      5.42 o 
  -8   2   5        5.37       10.98      4.72 o 
  -7   2   5      131.55      156.22      5.88 o 
  -6   2   5      417.76      401.21      8.68 o 
  -5   2   5       54.62       93.95      4.74 o 
  -4   2   5      896.78      929.48     13.44 o 
  -3   2   5     2539.87     2517.25     24.71 o 
  -2   2   5      104.94      143.98      4.28 o 
  -1   2   5     7397.02     7907.31     65.56 o 
   0   2   5     5577.61     5680.18     48.29 o 
   1   2   5        7.40       13.19      2.42 o 
   2   2   5        8.56        5.81      2.08 o 
   3   2   5     1383.16     1422.69     16.47 o 
   4   2   5     1366.81     1297.12     16.29 o 
   5   2   5     1672.17     1569.68     19.36 o 
   6   2   5     2234.43     2143.14     24.92 o 
   7   2   5     1273.00     1270.91     28.46 o 
   8   2   5      297.72      289.42     11.89 o 
   9   2   5      390.34      436.01     15.35 o 
  10   2   5      267.48      317.82     15.68 o 
 -10   3   5       47.32       70.71      8.63 o 
  -9   3   5       55.25       70.32      7.88 o 
  -8   3   5       44.04       61.94      6.46 o 
  -7   3   5     1695.83     1695.57     36.26 o 
  -6   3   5     1968.47     1862.56     20.43 o 
  -5   3   5        1.02        3.64      2.73 o 
  -4   3   5     1587.47     1426.99     16.69 o 
  -3   3   5     1386.35     1250.05     14.62 o 
  -2   3   5        8.24        3.34      1.75 o 
  -1   3   5       84.11       66.72      2.86 o 
   0   3   5       82.46      137.33      4.65 o 
   1   3   5    17445.03    18424.31    158.62 o 
   2   3   5     1798.90     2035.06     20.74 o 
   3   3   5      440.51      468.79      8.32 o 
   4   3   5     4607.43     4700.97     43.38 o 
   5   3   5       16.13       22.37      3.65 o 
   6   3   5      350.68      342.75     11.58 o 
   7   3   5      242.80      256.64     10.15 o 
   8   3   5        3.07        9.17      5.48 o 
   9   3   5       17.00       27.26      7.00 o 
  10   3   5       44.43       69.19      9.45 o 
 -10   4   5        2.13        0.93      6.00 o 
  -9   4   5        4.73        2.81      5.42 o 
  -8   4   5       32.37       34.94      5.16 o 
  -7   4   5      143.16      181.49      7.97 o 
  -6   4   5      730.76      658.72     13.74 o 
  -5   4   5        5.22        4.62      2.30 o 
  -4   4   5      384.24      368.53      7.49 o 
  -3   4   5     2591.17     2726.62     26.50 o 
  -2   4   5     7131.82     7266.20     61.25 o 
  -1   4   5      941.93      974.70     12.68 o 
   0   4   5      801.39      939.08     13.28 o 
   1   4   5     2831.41     3190.10     32.23 o 
   2   4   5     5184.92     5452.44     47.61 o 
   3   4   5      111.93      115.06      4.70 o 
   4   4   5      265.13      307.01      7.62 o 
   5   4   5      208.67      254.19      7.54 o 
   6   4   5     2664.42     2536.41     33.44 o 
   7   4   5      641.59      621.05     13.68 o 
   8   4   5      266.65      276.37     16.48 o 
   9   4   5        0.59       -3.75      6.05 o 
  10   4   5      298.27      308.43     15.63 o 
 -10   5   5      522.15      529.49     18.58 o 
  -9   5   5        8.05        2.86      5.33 o 
  -8   5   5      750.13      730.37     16.45 o 
  -7   5   5      518.54      484.80     11.35 o 
  -6   5   5      431.32      465.78      8.99 o 
  -5   5   5      284.18      292.43      8.40 o 
  -4   5   5      543.67      505.02     10.96 o 
  -3   5   5      104.56      111.21      4.30 o 
  -2   5   5     2700.04     2580.80     24.88 o 
  -1   5   5       83.37       37.58      2.66 o 
   0   5   5     4544.01     4483.74     47.09 o 
   1   5   5     3204.09     3682.65     36.54 o 
   2   5   5      660.53      619.45      9.12 o 
   3   5   5      807.22      771.35     11.22 o 
   4   5   5        9.52       18.64      3.15 o 
   5   5   5      283.96      294.60      7.98 o 
   6   5   5       44.24       66.98      5.92 o 
   7   5   5       14.40        6.35      4.42 o 
   8   5   5       82.51      130.66      9.86 o 
   9   5   5       17.70       19.74      6.61 o 
 -10   6   5        5.37       21.54      7.26 o 
  -9   6   5        0.01        3.79      5.66 o 
  -8   6   5        1.07       -1.08      4.48 o 
  -7   6   5      719.88      675.68     13.54 o 
  -6   6   5       20.67       32.57      4.03 o 
  -5   6   5     1217.04     1079.13     14.81 o 
  -4   6   5     2430.16     2538.49     24.57 o 
  -3   6   5     2555.65     2830.36     27.61 o 
  -2   6   5     1583.51     1599.05     18.91 o 
  -1   6   5     1481.24     1529.79     17.81 o 
   0   6   5     3843.46     3757.65     40.89 o 
   1   6   5     3038.51     3275.90     33.29 o 
   2   6   5     2075.05     2007.81     23.03 o 
   3   6   5      447.10      393.99      7.69 o 
   4   6   5      534.76      424.33      8.60 o 
   5   6   5      268.98      293.20      8.01 o 
   6   6   5     1557.59     1482.11     21.31 o 
   7   6   5      191.77      198.10      9.03 o 
   8   6   5      332.63      359.47     14.54 o 
   9   6   5      125.08      130.84     10.72 o 
 -10   7   5      571.02      531.26     23.33 o 
  -9   7   5       62.82       73.70      8.34 o 
  -8   7   5       39.27       31.34      5.66 o 
  -7   7   5      393.56      408.33     13.34 o 
  -6   7   5     2632.20     2526.53     29.13 o 
  -5   7   5      145.79      144.80      5.50 o 
  -4   7   5     5038.33     5181.89     44.35 o 
  -3   7   5     9770.42    10292.69     80.94 o 
  -2   7   5       11.19        6.62      2.50 o 
  -1   7   5       85.18       92.92      4.10 o 
   0   7   5      232.89      275.25      7.83 o 
   1   7   5      171.30      191.36      6.32 o 
   2   7   5      388.57      365.82      8.05 o 
   3   7   5       87.50      114.40      4.74 o 
   4   7   5      281.89      268.66      7.82 o 
   5   7   5       51.24       55.43      5.33 o 
   6   7   5      115.38      131.14      7.31 o 
   7   7   5        0.71       -0.97      4.12 o 
   8   7   5       46.46       36.49      6.23 o 
   9   7   5       22.65       37.20      7.70 o 
 -10   8   5       90.68      100.32     10.09 o 
  -9   8   5        1.54        6.11      8.22 o 
  -8   8   5      900.81      854.41     24.57 o 
  -7   8   5        2.84       16.16      4.94 o 
  -6   8   5       91.96       87.87      5.19 o 
  -5   8   5        5.01        2.26      2.67 o 
  -4   8   5     2470.59     2649.16     25.77 o 
  -3   8   5      774.26      754.97     10.45 o 
  -2   8   5    12970.93    13520.20    127.56 o 
  -1   8   5     1133.62     1096.27     15.53 o 
   0   8   5      885.82      819.44     14.01 o 
   1   8   5      108.21       85.65      4.37 o 
   2   8   5      262.82      298.42      7.47 o 
   3   8   5      433.85      369.43      8.61 o 
   4   8   5     2453.37     2301.51     24.98 o 
   5   8   5      679.97      615.80     11.20 o 
   6   8   5       86.94      103.95      6.57 o 
   7   8   5      616.54      617.41     15.16 o 
   8   8   5       71.73       69.14      7.30 o 
   9   8   5      634.72      652.64     22.70 o 
 -10   9   5      237.58      298.04     15.33 o 
  -9   9   5     1155.40     1131.11     25.12 o 
  -8   9   5        3.58        8.67      5.10 o 
  -7   9   5      550.24      524.90     13.89 o 
  -6   9   5        4.60        7.89      4.14 o 
  -5   9   5      139.92      117.42      5.43 o 
  -4   9   5        2.38       10.73      3.55 o 
  -3   9   5     3468.79     3457.22     38.03 o 
  -2   9   5       21.54        5.07      2.51 o 
  -1   9   5     4994.96     5455.84     55.65 o 
   0   9   5     1630.06     1560.71     21.62 o 
   1   9   5      200.27      190.97      5.96 o 
   2   9   5      874.12      978.48     14.45 o 
   3   9   5      318.47      346.01      7.54 o 
   4   9   5      111.53      123.02      5.58 o 
   5   9   5        7.09       10.11      3.59 o 
   6   9   5       22.19       17.85      4.35 o 
   7   9   5        4.81        5.04      5.02 o 
   8   9   5       53.34       68.96      7.46 o 
   9   9   5       20.81       37.53      8.76 o 
 -10  10   5        2.28        8.34      6.69 o 
  -9  10   5       34.15       41.99      6.81 o 
  -8  10   5       25.25       13.69      5.16 o 
  -7  10   5       16.24       22.88      5.83 o 
  -6  10   5        7.90       23.56      4.96 o 
  -5  10   5       78.91       81.68      5.52 o 
  -4  10   5     1390.77     1268.85     15.50 o 
  -3  10   5     2551.05     2512.03     24.59 o 
  -2  10   5       16.97        8.08      2.62 o 
  -1  10   5      351.61      343.07      7.32 o 
   0  10   5       58.50       65.15      5.81 o 
   1  10   5     6354.01     6474.62     67.23 o 
   2  10   5       95.76      100.68      4.37 o 
   3  10   5     1956.85     1865.38     21.09 o 
   4  10   5      288.90      271.27      8.46 o 
   5  10   5     1822.04     1820.90     27.40 o 
   6  10   5      103.42      107.10      7.71 o 
   7  10   5      277.17      259.46     12.94 o 
   8  10   5      210.50      176.02     11.88 o 
   9  10   5      644.13      625.71     23.18 o 
 -10  11   5      103.12       79.58     10.93 o 
  -9  11   5      355.94      373.98     14.31 o 
  -8  11   5        1.64       -6.82      4.66 o 
  -7  11   5      622.58      607.49     15.12 o 
  -6  11   5     1070.64      997.84     19.75 o 
  -5  11   5     1334.31     1257.89     20.93 o 
  -4  11   5      163.03      142.72      5.73 o 
  -3  11   5     2024.73     1799.82     19.34 o 
  -2  11   5      421.05      414.39      8.78 o 
  -1  11   5      246.03      231.65      6.57 o 
   0  11   5      706.27      747.45     11.23 o 
   1  11   5      159.68      124.17      5.69 o 
   2  11   5       36.68       32.46      3.04 o 
   3  11   5      118.72      113.76      4.91 o 
   4  11   5       32.82       15.37      3.34 o 
   5  11   5     1304.33     1340.30     17.03 o 
   6  11   5       21.77       12.27      5.49 o 
   7  11   5        0.24       -2.63      5.50 o 
   8  11   5       52.47       73.67     10.94 o 
   9  11   5        4.36       14.09      8.62 o 
  -9  12   5        9.92       22.35      7.32 o 
  -8  12   5       14.88       21.56      5.60 o 
  -7  12   5       17.86       14.47      5.06 o 
  -6  12   5      737.20      786.47     16.79 o 
  -5  12   5       45.86       82.72     10.59 o 
  -4  12   5      917.69      864.65     13.09 o 
  -3  12   5     1529.53     1485.78     18.09 o 
  -2  12   5      337.68      352.39      8.64 o 
  -1  12   5     3281.03     3101.15     31.41 o 
   0  12   5     3028.98     3000.39     30.40 o 
   1  12   5     1269.04     1283.22     18.26 o 
   2  12   5      103.77      126.93      5.31 o 
   3  12   5      891.43      826.10     16.81 o 
   4  12   5     1644.86     1618.46     18.78 o 
   5  12   5      281.15      284.76     12.16 o 
   6  12   5       44.60       58.85      7.27 o 
   7  12   5      388.70      353.89     15.04 o 
   8  12   5      957.90      950.69     23.38 o 
  -9  13   5      292.60      299.78     22.39 o 
  -8  13   5        3.23       12.98      6.07 o 
  -7  13   5      180.83      195.16     11.60 o 
  -6  13   5      676.60      677.89     19.40 o 
  -5  13   5        2.48        8.20      4.21 o 
  -4  13   5      344.37      304.85     10.90 o 
  -3  13   5     2148.99     2130.69     26.01 o 
  -2  13   5     1325.93     1230.14     17.69 o 
  -1  13   5     1036.81     1013.04     16.28 o 
   0  13   5      200.98      171.93      6.36 o 
   1  13   5     2762.33     2578.35     27.50 o 
   2  13   5      256.58      263.14      7.63 o 
   3  13   5       42.80       39.53      4.26 o 
   4  13   5       25.42       13.34      3.69 o 
   5  13   5        0.12       -5.24      4.73 o 
   6  13   5       86.98       87.72      8.63 o 
   7  13   5      113.32      150.70     13.49 o 
   8  13   5       19.59       38.25      7.60 o 
  -9  14   5        0.01       -1.04      6.80 o 
  -8  14   5        0.10        5.97      5.86 o 
  -7  14   5      154.61      182.30     11.54 o 
  -6  14   5      185.40      185.31     11.17 o 
  -5  14   5        6.65        2.55      4.36 o 
  -4  14   5      304.83      308.63     10.62 o 
  -3  14   5       73.80       79.82      5.53 o 
  -2  14   5      508.96      419.97     10.02 o 
  -1  14   5       98.08       86.04      5.63 o 
   0  14   5      815.63      682.84     11.72 o 
   1  14   5      135.07      155.75      6.76 o 
   2  14   5     1727.65     1638.87     22.77 o 
   3  14   5      146.76      130.29      6.25 o 
   4  14   5      160.47      155.47      7.59 o 
   5  14   5      548.36      554.53     16.10 o 
   6  14   5      125.37      147.48     10.43 o 
   7  14   5      105.97       97.41      9.70 o 
   8  14   5      193.95      214.54     13.48 o 
  -9  15   5       23.72       38.87      8.12 o 
  -8  15   5      517.55      566.07     19.42 o 
  -7  15   5       18.63       19.31      6.16 o 
  -6  15   5      408.10      431.03     24.98 o 
  -5  15   5      750.17      717.19     16.15 o 
  -4  15   5     2191.02     2229.95     33.89 o 
  -3  15   5        0.98        0.98      3.95 o 
  -2  15   5     1681.52     1693.29     22.67 o 
  -1  15   5      139.09      144.42      8.45 o 
   0  15   5      876.56      823.29     20.27 o 
   1  15   5     1537.39     1458.99     23.09 o 
   2  15   5     1202.35     1079.20     21.88 o 
   3  15   5     1489.17     1393.11     20.52 o 
   4  15   5       68.88       55.51      7.93 o 
   5  15   5       17.41       16.92      5.86 o 
   6  15   5      209.45      202.89     12.08 o 
   7  15   5        1.40       -6.87      5.81 o 
   8  15   5       19.08       36.65      8.08 o 
  -8  16   5       23.95       33.01      7.88 o 
  -7  16   5        1.70        6.73      6.19 o 
  -6  16   5      128.39      129.80     10.06 o 
  -5  16   5       17.14        7.65      5.72 o 
  -4  16   5       89.84       91.39      7.28 o 
  -3  16   5     1694.92     1567.47     26.17 o 
  -2  16   5     1223.94     1173.50     18.35 o 
  -1  16   5      140.26      106.08      6.34 o 
   0  16   5      848.84      762.38     15.99 o 
   1  16   5       17.94       34.56      5.63 o 
   2  16   5      772.06      770.48     16.44 o 
   3  16   5       17.03       30.05      7.09 o 
   4  16   5        9.89       15.72      5.95 o 
   5  16   5        7.99        3.14      5.48 o 
   6  16   5      237.89      238.94     13.02 o 
   7  16   5       59.55       66.80      8.82 o 
  -8  17   5      141.49      165.31     12.70 o 
  -7  17   5      863.61      901.91     27.37 o 
  -6  17   5      214.24      208.49     15.66 o 
  -5  17   5      391.67      460.38     22.34 o 
  -4  17   5     1220.21     1139.34     21.00 o 
  -3  17   5     1587.52     1520.86     31.67 o 
  -2  17   5      228.74      211.34     10.75 o 
  -1  17   5       40.53       46.02      5.75 o 
   0  17   5      196.90      179.61      9.26 o 
   1  17   5      599.05      567.08     14.32 o 
   2  17   5        2.07       -1.87      5.01 o 
   3  17   5      137.19      153.22     10.36 o 
   4  17   5      122.55      106.21      9.07 o 
   5  17   5      523.66      490.99     19.89 o 
   6  17   5       44.09       51.55      9.29 o 
   7  17   5       23.36       26.86     16.82 o 
  -8  18   5       18.73       26.52      8.08 o 
  -7  18   5      165.11      172.78     12.38 o 
  -6  18   5       57.62       53.02      8.21 o 
  -5  18   5       11.48       10.08      5.76 o 
  -4  18   5        5.69       10.14      4.94 o 
  -3  18   5      761.35      733.42     16.41 o 
  -2  18   5      257.78      247.31     10.45 o 
  -1  18   5      114.66      125.90     10.08 o 
   0  18   5      449.27      471.78     13.30 o 
   1  18   5      149.55      167.97      9.30 o 
   2  18   5      649.86      690.76     17.86 o 
   3  18   5      667.03      658.03     23.93 o 
   4  18   5       44.48       31.51      8.47 o 
   5  18   5      179.64      186.24     14.04 o 
   6  18   5       86.56       98.75     11.15 o 
   7  18   5       79.40       85.04     11.29 o 
  -7  19   5      131.57      130.02     11.14 o 
  -6  19   5       24.60       10.49      8.43 o 
  -5  19   5      782.36      705.56     22.98 o 
  -4  19   5        0.72       -6.14      4.09 o 
  -3  19   5        7.24        1.71      4.61 o 
  -2  19   5       66.83       76.12      8.03 o 
  -1  19   5     1444.01     1318.82     23.10 o 
   0  19   5      222.91      225.75     11.17 o 
   1  19   5       28.01       25.56      5.59 o 
   2  19   5      708.12      705.06     18.62 o 
   3  19   5      208.62      206.94     11.98 o 
   4  19   5        6.09       15.89      7.58 o 
   5  19   5      121.08      137.47     12.56 o 
   6  19   5       20.46       24.79      8.97 o 
  -7  20   5       58.18       72.33     12.79 o 
  -6  20   5       65.24       62.80      8.91 o 
  -5  20   5       85.80       99.78      9.57 o 
  -4  20   5        8.49        7.72      5.14 o 
  -3  20   5       30.40       25.81      6.62 o 
  -2  20   5      113.18      114.18      9.45 o 
  -1  20   5      642.61      669.76     18.16 o 
   0  20   5       42.77       42.11      6.37 o 
   1  20   5      188.36      221.30     10.82 o 
   2  20   5       72.51      107.60      9.42 o 
   3  20   5       79.80      108.66      9.59 o 
   4  20   5       52.01       73.14     11.60 o 
   5  20   5      447.58      486.72     21.19 o 
   6  20   5       88.69       93.98     11.67 o 
  -6  21   5       65.69       86.08      9.86 o 
  -5  21   5      676.37      687.26     22.59 o 
  -4  21   5      387.97      353.16     23.30 o 
  -3  21   5       17.86       18.92      6.04 o 
  -2  21   5        0.51       -8.79      6.60 o 
  -1  21   5       88.42       88.57      9.68 o 
   0  21   5       15.95       15.73      5.46 o 
   1  21   5       74.52       85.98      8.56 o 
   2  21   5        7.04       14.08      6.19 o 
   3  21   5      343.88      326.56     14.87 o 
   4  21   5       76.66       87.06     11.18 o 
   5  21   5       19.40       34.61      9.44 o 
   6  21   5        8.11       22.79      8.55 o 
  -6  22   5        0.85        1.89      7.69 o 
  -5  22   5        0.38        6.82      8.32 o 
  -4  22   5       47.22       45.01     11.88 o 
  -3  22   5       25.32       50.04      7.77 o 
  -2  22   5       47.65       71.84      8.92 o 
  -1  22   5      355.05      321.50     15.56 o 
   0  22   5      243.24      285.14     12.50 o 
   1  22   5       90.65      101.07     10.08 o 
   2  22   5      141.90      167.04     19.45 o 
   3  22   5      571.75      572.59     26.16 o 
   4  22   5       91.27      126.59     13.28 o 
   5  22   5      196.94      189.04     15.32 o 
  -5  23   5        1.22       19.51     14.67 o 
  -4  23   5       73.64       83.51     14.86 o 
  -3  23   5       54.98       74.97      8.80 o 
  -2  23   5      103.68      116.62     12.55 o 
  -1  23   5       55.51       57.98      8.19 o 
   0  23   5      243.05      280.88     22.72 o 
   1  23   5      126.01      145.38     11.12 o 
   2  23   5       84.66       79.34      9.06 o 
   3  23   5       25.57       36.24      7.87 o 
   4  23   5        7.82        8.91     11.10 o 
  -4  24   5       25.74       21.18      8.58 o 
  -3  24   5      149.07      145.95     11.58 o 
  -2  24   5      392.17      418.71     29.51 o 
  -1  24   5       10.16       12.82      6.64 o 
   0  24   5       47.03       54.59      9.55 o 
   1  24   5        5.05       -3.47      6.59 o 
   2  24   5      496.43      556.53     27.35 o 
   3  24   5        2.89       18.47      8.34 o 
   4  24   5        0.70       -2.05      8.52 o 
  -3  25   5       32.02       50.89      8.56 o 
  -2  25   5       81.48       98.59     10.01 o 
  -1  25   5       88.10       96.01     11.14 o 
   0  25   5        0.89        4.09      7.01 o 
   1  25   5       60.23       80.31     10.79 o 
   2  25   5      266.74      278.03     15.45 o 
   3  25   5       30.75       25.94      8.99 o 
  -2  26   5       51.93       79.94      9.75 o 
  -1  26   5       92.29      122.40     12.65 o 
   0  26   5       61.50       72.78     10.49 o 
   1  26   5        3.20        3.91     11.00 o 
 -10   0   6      102.44      142.78     17.88 o 
  -8   0   6      213.97      216.29     26.71 o 
  -6   0   6      488.35      580.33     15.35 o 
  -4   0   6     5419.20     5273.84     67.38 o 
  -2   0   6     2336.22     2276.88     32.51 o 
   0   0   6     8826.09     9234.29    108.58 o 
   2   0   6     2034.99     2104.09     31.01 o 
   4   0   6     6100.50     6154.73     78.22 o 
   6   0   6      702.90      664.83     17.96 o 
   8   0   6      128.27      181.27     23.46 o 
 -10   1   6      169.59      172.04     15.21 o 
  -9   1   6      122.68      132.09      9.05 o 
  -8   1   6     1409.82     1408.73     36.33 o 
  -7   1   6      275.38      264.57     10.74 o 
  -6   1   6      768.55      715.40     13.03 o 
  -5   1   6       39.67       34.11      3.88 o 
  -4   1   6     2637.75     2677.81     27.33 o 
  -3   1   6     1653.16     1699.93     18.80 o 
  -2   1   6     2004.55     1969.25     20.48 o 
  -1   1   6     2267.93     2297.18     22.81 o 
   0   1   6     6403.77     6628.36     56.57 o 
   1   1   6     3409.98     3262.24     30.65 o 
   2   1   6     1215.88     1165.05     14.31 o 
   3   1   6      745.07      780.71     11.68 o 
   4   1   6     2098.69     2131.93     23.74 o 
   5   1   6     1485.72     1420.65     18.61 o 
   6   1   6     1228.14     1200.51     17.56 o 
   7   1   6       15.08       14.44      4.99 o 
   8   1   6       46.88       27.77      6.12 o 
   9   1   6        0.01        5.93      5.49 o 
 -10   2   6        7.32       25.17      6.90 o 
  -9   2   6       17.95       10.57      5.92 o 
  -8   2   6      535.98      515.77     13.80 o 
  -7   2   6      149.32      175.97      7.00 o 
  -6   2   6       46.33       42.61      6.08 o 
  -5   2   6     1752.16     1837.89     21.25 o 
  -4   2   6       29.07       27.67      3.25 o 
  -3   2   6       40.99       48.87      3.46 o 
  -2   2   6      272.20      242.76      5.83 o 
  -1   2   6     4250.74     4262.76     40.69 o 
   0   2   6     1041.08     1085.58     13.03 o 
   1   2   6      603.56      652.01      9.65 o 
   2   2   6     2757.83     2672.80     26.52 o 
   3   2   6     4572.27     4572.28     42.13 o 
   4   2   6     7465.63     7514.46     65.94 o 
   5   2   6      166.53      152.59      6.65 o 
   6   2   6      201.94      224.25      8.11 o 
   7   2   6      272.15      271.35     10.05 o 
   8   2   6       16.86        8.71      5.73 o 
   9   2   6       29.91       31.05      6.74 o 
 -10   3   6      163.46      185.87     12.43 o 
  -9   3   6        2.95       13.48      6.91 o 
  -8   3   6     1262.61     1275.03     20.47 o 
  -7   3   6     1755.29     1669.88     20.16 o 
  -6   3   6     1221.05     1115.15     14.99 o 
  -5   3   6        3.87       22.77      3.26 o 
  -4   3   6        4.20       19.95      2.89 o 
  -3   3   6     3751.19     3700.47     34.79 o 
  -2   3   6       16.39       13.08      2.65 o 
  -1   3   6      227.04      223.04      5.39 o 
   0   3   6     4098.47     4395.07     42.80 o 
   1   3   6    10414.83    10840.55     96.71 o 
   2   3   6       34.49       33.44      2.88 o 
   3   3   6       69.28       88.93      4.62 o 
   4   3   6      135.99      159.05      6.56 o 
   5   3   6      511.44      512.30     10.46 o 
   6   3   6      708.29      633.17     12.55 o 
   7   3   6      233.35      272.00     10.32 o 
   8   3   6        7.65       14.81      5.53 o 
   9   3   6       59.46       72.38      8.92 o 
 -10   4   6       35.22       35.94      7.58 o 
  -9   4   6       91.22       99.22      9.01 o 
  -8   4   6      156.61      164.88      8.35 o 
  -7   4   6      101.61       98.48      6.19 o 
  -6   4   6      751.92      801.14     14.16 o 
  -5   4   6      435.61      464.99     10.12 o 
  -4   4   6       91.29       84.31      4.48 o 
  -3   4   6        1.36        3.22      3.55 o 
  -2   4   6      482.88      447.13      7.63 o 
  -1   4   6      142.07      167.11      4.62 o 
   0   4   6      206.04      243.20      8.94 o 
   1   4   6      429.50      427.07     12.57 o 
   2   4   6       66.59       86.03      3.92 o 
   3   4   6      481.30      406.17      8.11 o 
   4   4   6     1967.97     1908.33     21.96 o 
   5   4   6     1495.48     1406.50     18.59 o 
   6   4   6     1286.35     1234.18     20.43 o 
   7   4   6     1917.26     1856.61     26.11 o 
   8   4   6       70.32       67.64      7.37 o 
   9   4   6      199.67      234.86     13.43 o 
 -10   5   6       63.14       81.21      9.37 o 
  -9   5   6      139.24      149.56     10.59 o 
  -8   5   6      123.30       94.22      8.47 o 
  -7   5   6     1466.79     1488.61     20.25 o 
  -6   5   6       40.72       70.81      5.84 o 
  -5   5   6     3169.26     2986.69     28.93 o 
  -4   5   6     1129.72     1042.70     14.15 o 
  -3   5   6      805.12      761.92     11.04 o 
  -2   5   6      191.60      225.93      6.45 o 
  -1   5   6        8.36       10.63      2.86 o 
   0   5   6      527.68      526.38      9.14 o 
   1   5   6      718.55      821.29     12.56 o 
   2   5   6     1300.17     1186.31     16.35 o 
   3   5   6      148.83      130.38      5.19 o 
   4   5   6     1174.02     1182.91     16.00 o 
   5   5   6      156.70      134.32      6.40 o 
   6   5   6      208.57      193.50      8.53 o 
   7   5   6       73.18       80.25      6.80 o 
   8   5   6        5.44        6.63      6.22 o 
   9   5   6        5.65       -4.82      6.83 o 
 -10   6   6       17.94       25.97      7.98 o 
  -9   6   6       32.14       31.68      7.04 o 
  -8   6   6       66.18       83.43      7.33 o 
  -7   6   6        0.27        4.47      4.09 o 
  -6   6   6      494.58      489.58      9.57 o 
  -5   6   6      203.95      180.77      6.19 o 
  -4   6   6      322.99      301.96      7.56 o 
  -3   6   6       18.48        4.14      2.22 o 
  -2   6   6       58.10      116.19      5.04 o 
  -1   6   6       11.49       35.37      4.06 o 
   0   6   6     1563.80     1601.70     21.88 o 
   1   6   6     3631.03     3447.28     35.64 o 
   2   6   6      508.87      520.76     10.09 o 
   3   6   6     1335.21     1293.07     16.17 o 
   4   6   6        0.89        4.25      3.47 o 
   5   6   6     3199.49     3106.78     36.34 o 
   6   6   6       86.69       94.46      6.72 o 
   7   6   6      862.50      840.10     16.42 o 
   8   6   6     1332.25     1347.88     37.49 o 
   9   6   6      234.69      237.68     17.60 o 
 -10   7   6      128.72      153.52     12.98 o 
  -9   7   6      758.61      806.82     22.89 o 
  -8   7   6      832.13      882.74     20.37 o 
  -7   7   6        7.09       -0.20      4.16 o 
  -6   7   6       89.91       81.97      5.07 o 
  -5   7   6      354.03      404.41      8.49 o 
  -4   7   6      300.53      280.00      7.01 o 
  -3   7   6      277.28      285.32      6.88 o 
  -2   7   6      145.91      147.30      5.53 o 
  -1   7   6     7331.37     7277.54     74.08 o 
   0   7   6      551.99      507.62     11.10 o 
   1   7   6     1213.00     1081.09     15.11 o 
   2   7   6      472.27      498.76     10.04 o 
   3   7   6      129.63      110.24      5.88 o 
   4   7   6      427.19      413.63      8.96 o 
   5   7   6       24.35       18.18      4.15 o 
   6   7   6       72.16       88.82      6.53 o 
   7   7   6      404.76      406.39     16.43 o 
   8   7   6       63.98       73.54      9.95 o 
   9   7   6       14.56       26.21      8.36 o 
 -10   8   6       51.13       47.41      8.47 o 
  -9   8   6        7.02       14.28      6.41 o 
  -8   8   6       97.25       93.60      7.80 o 
  -7   8   6      543.16      493.52     18.85 o 
  -6   8   6      113.93       84.57      5.10 o 
  -5   8   6      336.89      346.88      8.10 o 
  -4   8   6       23.64       55.84      4.00 o 
  -3   8   6     2551.57     2506.29     33.83 o 
  -2   8   6      774.86      592.83     10.64 o 
  -1   8   6      216.49      177.54      7.60 o 
   0   8   6     2901.30     2737.75     33.23 o 
   1   8   6      116.26       86.68      4.39 o 
   2   8   6     4400.13     4269.20     43.50 o 
   3   8   6       56.34       48.40      4.54 o 
   4   8   6     1070.90     1016.35     14.73 o 
   5   8   6       59.51       54.46      5.20 o 
   6   8   6      889.44      914.72     18.33 o 
   7   8   6       74.52       92.22      8.63 o 
   8   8   6      521.31      520.17     17.45 o 
   9   8   6       18.30       32.23      8.93 o 
 -10   9   6      171.33      190.71     14.56 o 
  -9   9   6      161.91      170.60     10.55 o 
  -8   9   6      159.29      189.99     10.42 o 
  -7   9   6      311.45      347.86     12.27 o 
  -6   9   6     1161.21     1182.74     18.48 o 
  -5   9   6      252.85      239.06     10.52 o 
  -4   9   6     1704.71     1732.49     28.11 o 
  -3   9   6      210.79      196.33      7.36 o 
  -2   9   6     2941.52     3002.19     32.35 o 
  -1   9   6     4442.18     4713.60     51.76 o 
   0   9   6        1.45        8.73      3.68 o 
   1   9   6        0.70        5.54      2.89 o 
   2   9   6     1421.27     1303.19     18.61 o 
   3   9   6     1400.80     1374.78     34.29 o 
   4   9   6      915.75      873.80     19.81 o 
   5   9   6       64.89       65.16      5.53 o 
   6   9   6     1110.71     1078.40     20.19 o 
   7   9   6       62.51       69.35      8.03 o 
   8   9   6       47.05       42.23      7.81 o 
   9   9   6       64.96       75.07     10.38 o 
  -9  10   6      142.94      138.51     11.06 o 
  -8  10   6       84.69       77.37      8.37 o 
  -7  10   6        0.07        1.67      5.58 o 
  -6  10   6      620.27      610.65     14.46 o 
  -5  10   6       53.07       33.54      3.77 o 
  -4  10   6      622.58      652.09     15.89 o 
  -3  10   6     1406.26     1244.02     16.71 o 
  -2  10   6     3974.45     4096.67     39.53 o 
  -1  10   6     1196.58      971.29     16.99 o 
   0  10   6       10.04       -1.44      3.31 o 
   1  10   6        0.52        2.09      3.87 o 
   2  10   6     3225.07     3133.59     34.46 o 
   3  10   6      300.79      306.26      8.88 o 
   4  10   6      427.15      403.24     10.51 o 
   5  10   6       24.51       23.71      4.52 o 
   6  10   6      896.03      827.97     35.08 o 
   7  10   6       32.70       35.33      6.90 o 
   8  10   6      235.81      241.49     13.73 o 
  -9  11   6        0.17       -1.26      7.16 o 
  -8  11   6      471.39      427.68     22.24 o 
  -7  11   6       43.82       60.01      7.60 o 
  -6  11   6     1249.69     1148.48     23.28 o 
  -5  11   6       96.66      139.03     12.13 o 
  -4  11   6      807.24      742.87     12.85 o 
  -3  11   6      334.33      344.72      8.89 o 
  -2  11   6     5051.66     4934.09     46.36 o 
  -1  11   6      263.15      285.30      9.06 o 
   0  11   6      481.92      472.00     13.06 o 
   1  11   6      912.57      948.83     17.22 o 
   2  11   6      293.88      299.62      9.95 o 
   3  11   6      308.13      311.47      9.15 o 
   4  11   6       29.56       24.71      4.27 o 
   5  11   6      395.72      350.76     11.64 o 
   6  11   6      109.09       92.07      8.57 o 
   7  11   6       20.59       33.88      6.90 o 
   8  11   6      222.16      235.17     19.53 o 
  -9  12   6       21.68       31.63      7.44 o 
  -8  12   6        4.88       -1.32      7.13 o 
  -7  12   6      141.29      180.29     11.48 o 
  -6  12   6       64.80       80.11      8.09 o 
  -5  12   6        7.08        7.75      4.39 o 
  -4  12   6        1.83        6.46      3.51 o 
  -3  12   6     1010.59     1044.82     15.39 o 
  -2  12   6        0.76        4.03      3.13 o 
  -1  12   6      170.52      183.79     11.04 o 
   0  12   6      306.63      346.71     11.97 o 
   1  12   6     2412.86     2219.48     55.87 o 
   2  12   6        3.36       -3.80      5.60 o 
   3  12   6      924.88      865.42     16.19 o 
   4  12   6      377.47      372.67     12.70 o 
   5  12   6      178.47      170.89     10.18 o 
   6  12   6      130.13      153.86     11.94 o 
   7  12   6       44.27       41.93      7.60 o 
   8  12   6      168.53      218.26     13.38 o 
  -9  13   6      675.25      646.34     20.81 o 
  -8  13   6      495.32      486.02     17.99 o 
  -7  13   6       73.71       67.80      8.03 o 
  -6  13   6     1267.43     1231.70     28.58 o 
  -5  13   6     2503.25     2276.38     32.07 o 
  -4  13   6     1293.24     1161.57     20.26 o 
  -3  13   6      131.28      130.38      6.29 o 
  -2  13   6      143.16      130.78      6.00 o 
  -1  13   6     1794.36     1637.04     37.98 o 
   0  13   6       26.74       56.81      5.50 o 
   1  13   6      368.27      400.92     10.87 o 
   2  13   6       11.86       16.11      4.03 o 
   3  13   6      352.41      369.50     10.65 o 
   4  13   6      311.85      326.03      9.20 o 
   5  13   6      170.50      165.07     12.53 o 
   6  13   6       92.13       97.58      9.28 o 
   7  13   6       70.63       77.17      8.98 o 
   8  13   6       35.15       33.05      7.78 o 
  -9  14   6       40.24       52.96     11.18 o 
  -8  14   6        4.35        3.96      6.36 o 
  -7  14   6       98.29       89.64      9.93 o 
  -6  14   6       65.69       80.94      8.61 o 
  -5  14   6       89.56       99.69      7.80 o 
  -4  14   6       39.01       48.92      5.98 o 
  -3  14   6     1049.06     1011.86     16.61 o 
  -2  14   6      450.58      473.64     14.46 o 
  -1  14   6       28.89       23.49      4.75 o 
   0  14   6     1839.42     1740.01     24.06 o 
   1  14   6      707.59      744.15     16.26 o 
   2  14   6        7.32        4.58      3.86 o 
   3  14   6      435.66      381.57     11.14 o 
   4  14   6      101.91      103.05      8.75 o 
   5  14   6      704.90      740.74     22.14 o 
   6  14   6       59.63       55.97      8.10 o 
   7  14   6      319.57      317.46     15.17 o 
   8  14   6       50.96       87.76     10.10 o 
  -8  15   6       11.43        5.59      6.84 o 
  -7  15   6      256.34      274.39     16.18 o 
  -6  15   6      142.63      122.85      9.92 o 
  -5  15   6     2126.85     2106.13     31.78 o 
  -4  15   6       59.19       52.64     10.41 o 
  -3  15   6      478.33      414.02     12.74 o 
  -2  15   6        2.01        0.77      4.96 o 
  -1  15   6     1528.63     1329.87     21.62 o 
   0  15   6       27.87       25.38      4.93 o 
   1  15   6       25.13       11.53      4.61 o 
   2  15   6        1.72        3.47      4.05 o 
   3  15   6      276.06      274.62      9.96 o 
   4  15   6      372.83      355.92     12.35 o 
   5  15   6       71.59       78.15      9.96 o 
   6  15   6      134.01      158.75     13.23 o 
   7  15   6       19.26       33.66      9.04 o 
  -8  16   6       15.74        2.62      6.89 o 
  -7  16   6        1.66        2.62      6.00 o 
  -6  16   6       21.10       27.57      6.65 o 
  -5  16   6       28.88       23.74      6.01 o 
  -4  16   6        0.19        2.45      4.56 o 
  -3  16   6       10.76       14.47      6.00 o 
  -2  16   6       34.31       31.72      5.54 o 
  -1  16   6      126.49      129.44      8.27 o 
   0  16   6     1106.62     1030.83     19.54 o 
   1  16   6     1093.19     1096.05     18.81 o 
   2  16   6        9.47       -0.90      4.16 o 
   3  16   6      826.56      815.77     21.61 o 
   4  16   6      110.12      137.44     10.11 o 
   5  16   6      162.73      177.73     13.62 o 
   6  16   6      129.53      177.37     14.20 o 
   7  16   6      200.32      200.88     15.27 o 
  -8  17   6      170.09      189.37     13.07 o 
  -7  17   6      212.47      241.82     16.84 o 
  -6  17   6      381.05      359.60     22.50 o 
  -5  17   6      173.72      166.68     13.20 o 
  -4  17   6       19.54       29.26      6.12 o 
  -3  17   6      584.62      617.78     17.33 o 
  -2  17   6      276.87      227.70     10.42 o 
  -1  17   6        7.40        4.48      4.80 o 
   0  17   6      424.63      373.78     12.73 o 
   1  17   6        1.20       -2.98      4.33 o 
   2  17   6      149.93      118.73      8.21 o 
   3  17   6        0.17       -3.36      5.46 o 
   4  17   6      261.40      262.98     13.33 o 
   5  17   6      526.04      537.36     20.92 o 
   6  17   6       96.57       91.69     11.11 o 
   7  17   6        2.03       16.04      8.47 o 
  -7  18   6       86.03       81.74      9.47 o 
  -6  18   6        7.59       -1.06      6.23 o 
  -5  18   6      358.12      312.92     16.97 o 
  -4  18   6       64.48       61.80      7.66 o 
  -3  18   6       14.26       21.99      6.13 o 
  -2  18   6      574.44      533.25     16.59 o 
  -1  18   6      643.48      583.67     14.92 o 
   0  18   6        1.23       -5.35      4.58 o 
   1  18   6       20.38       16.96      5.17 o 
   2  18   6      144.83      153.98     11.39 o 
   3  18   6      203.64      175.34     11.46 o 
   4  18   6      445.21      416.93     18.96 o 
   5  18   6       21.71       38.16      8.92 o 
   6  18   6      263.49      283.22     17.59 o 
  -7  19   6        1.87       -1.06      6.67 o 
  -6  19   6      325.73      348.94     18.93 o 
  -5  19   6       13.08       17.28      8.05 o 
  -4  19   6       85.40      124.99     10.06 o 
  -3  19   6      227.63      253.20     13.22 o 
  -2  19   6      350.97      364.18     20.29 o 
  -1  19   6       68.94       70.13      7.18 o 
   0  19   6       40.49       51.46      6.56 o 
   1  19   6      157.47      181.25     10.22 o 
   2  19   6      801.24      769.40     24.97 o 
   3  19   6       11.14        7.06      6.04 o 
   4  19   6       42.14       29.51      8.49 o 
   5  19   6       20.34        9.89      7.75 o 
   6  19   6       39.41       49.70     10.10 o 
  -6  20   6        1.00       16.43      8.31 o 
  -5  20   6        2.65        7.51      7.67 o 
  -4  20   6       26.69       20.69      6.69 o 
  -3  20   6       18.25       36.40      8.51 o 
  -2  20   6       29.58       32.75      6.51 o 
  -1  20   6        1.99        5.85      5.67 o 
   0  20   6      197.79      194.70     10.43 o 
   1  20   6       11.33       12.42      5.62 o 
   2  20   6       58.80       72.95      8.76 o 
   3  20   6        9.70       15.60      7.74 o 
   4  20   6      843.59      864.15     25.71 o 
   5  20   6       20.47       38.04      9.50 o 
  -6  21   6       45.85       38.95      9.22 o 
  -5  21   6       10.93        7.75      8.11 o 
  -4  21   6      158.60      230.02     20.94 o 
  -3  21   6      253.77      274.04     14.23 o 
  -2  21   6      156.20      162.29     11.25 o 
  -1  21   6        3.20        6.30      5.70 o 
   0  21   6      457.92      452.68     14.89 o 
   1  21   6       59.10       72.18      8.40 o 
   2  21   6       41.23       44.76      7.43 o 
   3  21   6       33.42       32.89      9.19 o 
   4  21   6        1.07        4.07      7.79 o 
   5  21   6       17.82       21.97      8.83 o 
  -5  22   6       40.42       58.32     10.50 o 
  -4  22   6      125.09      103.79     12.11 o 
  -3  22   6      153.00      141.48     11.42 o 
  -2  22   6      250.68      229.61     14.45 o 
  -1  22   6      136.45      124.37     10.30 o 
   0  22   6      269.84      293.18     19.43 o 
   1  22   6      229.39      200.73     12.71 o 
   2  22   6       15.41       17.07      7.00 o 
   3  22   6      222.77      254.54     14.33 o 
   4  22   6      304.41      301.05     22.60 o 
  -5  23   6      149.06      157.59     14.21 o 
  -4  23   6       75.48       69.38     10.71 o 
  -3  23   6      226.61      262.58     14.77 o 
  -2  23   6        0.23       -1.71      6.30 o 
  -1  23   6        6.19       10.08      6.54 o 
   0  23   6       23.52       10.46      7.35 o 
   1  23   6       14.15       20.44      6.97 o 
   2  23   6        7.76        9.30      6.61 o 
   3  23   6      113.54      135.35     11.37 o 
   4  23   6       55.05       51.77     10.51 o 
  -4  24   6       15.61       24.62      8.98 o 
  -3  24   6       14.24       37.60      8.00 o 
  -2  24   6       32.11       36.98      8.06 o 
  -1  24   6      234.96      256.61     14.49 o 
   0  24   6        1.19       11.37      7.29 o 
   1  24   6      112.76      144.00     11.52 o 
   2  24   6      141.29      158.37     12.47 o 
   3  24   6      264.42      289.62     17.96 o 
  -2  25   6       24.29       42.80      8.45 o 
  -1  25   6      131.08      124.61     12.74 o 
   0  25   6       29.33       16.47      8.45 o 
   1  25   6      199.65      188.02     14.73 o 
  -9   0   7        1.04       15.20      7.37 o 
  -7   0   7      250.86      223.96     11.53 o 
  -5   0   7      261.11      291.07     11.39 o 
  -3   0   7     1424.43     1338.85     23.53 o 
  -1   0   7       33.74       37.00      4.57 o 
   1   0   7     4869.39     5015.93     65.37 o 
   3   0   7      381.52      387.91     11.93 o 
   5   0   7     6278.65     6004.45     79.24 o 
   7   0   7      168.24      143.63     12.65 o 
   9   0   7      850.90      842.66     28.37 o 
 -10   1   7      141.59      164.28     11.98 o 
  -9   1   7       44.71       64.60      7.07 o 
  -8   1   7        5.57       -1.75      4.50 o 
  -7   1   7     1148.17     1179.76     18.84 o 
  -6   1   7        3.55       -2.09      2.99 o 
  -5   1   7      780.26      747.40     12.31 o 
  -4   1   7      827.51      774.27     12.12 o 
  -3   1   7     6601.00     6857.40     60.02 o 
  -2   1   7      312.88      258.45      6.83 o 
  -1   1   7     3415.35     3383.06     32.16 o 
   0   1   7     1256.02     1202.98     14.71 o 
   1   1   7      585.94      745.22     11.01 o 
   2   1   7      100.79      119.72      4.98 o 
   3   1   7       29.46       34.05      3.92 o 
   4   1   7        0.10       -1.02      3.08 o 
   5   1   7      429.10      447.23     10.68 o 
   6   1   7      450.12      475.05     11.19 o 
   7   1   7        0.96        9.29      5.07 o 
   8   1   7        6.25        7.15      5.41 o 
   9   1   7       11.50       31.39      7.40 o 
 -10   2   7      161.74      156.80     11.62 o 
  -9   2   7        6.26       20.63      6.15 o 
  -8   2   7       53.45       65.85      6.62 o 
  -7   2   7       47.68       57.17      4.81 o 
  -6   2   7       20.08        8.13      3.45 o 
  -5   2   7       36.59       49.41      5.01 o 
  -4   2   7      112.71       88.18      4.84 o 
  -3   2   7     1206.57     1098.95     14.58 o 
  -2   2   7     1562.54     1712.07     21.34 o 
  -1   2   7     3335.21     3257.74     31.17 o 
   0   2   7     5044.06     5206.71     46.43 o 
   1   2   7        3.37       12.19      2.64 o 
   2   2   7       23.91       21.81      3.07 o 
   3   2   7     1863.96     1670.25     19.72 o 
   4   2   7      498.32      436.07      9.65 o 
   5   2   7     1803.67     1725.35     21.86 o 
   6   2   7      125.33      153.99      7.51 o 
   7   2   7       51.65       68.06      6.46 o 
   8   2   7      550.78      555.01     15.94 o 
   9   2   7      179.11      223.14     13.55 o 
 -10   3   7      262.37      287.26     14.69 o 
  -9   3   7        4.30        8.63      5.85 o 
  -8   3   7      117.03      152.89      7.76 o 
  -7   3   7      632.63      584.46     11.33 o 
  -6   3   7     3280.11     3251.69     42.58 o 
  -5   3   7       45.52       47.08      4.22 o 
  -4   3   7     1930.80     2051.32     24.44 o 
  -3   3   7     1630.21     1771.37     20.00 o 
  -2   3   7      812.91      791.03     11.36 o 
  -1   3   7     2079.53     2073.20     21.81 o 
   0   3   7      598.25      665.11      9.96 o 
   1   3   7      304.73      304.35      6.67 o 
   2   3   7     2522.15     2301.26     24.22 o 
   3   3   7     1025.46      972.88     13.91 o 
   4   3   7      973.58      894.27     13.86 o 
   5   3   7       32.42       32.32      4.53 o 
   6   3   7       32.00       31.17      4.65 o 
   7   3   7      117.15      137.59      8.54 o 
   8   3   7       31.88       35.82      7.35 o 
   9   3   7       19.00       22.83      8.43 o 
 -10   4   7       13.47       25.64      7.71 o 
  -9   4   7      455.20      453.34     16.53 o 
  -8   4   7        6.65        6.79      4.09 o 
  -7   4   7      374.84      342.16     12.84 o 
  -6   4   7       93.24       78.39      5.82 o 
  -5   4   7      115.11      155.84      8.01 o 
  -4   4   7      107.50      107.85      5.17 o 
  -3   4   7      966.37      857.42     15.15 o 
  -2   4   7       16.46        8.40      2.46 o 
  -1   4   7     5859.07     6408.46     60.61 o 
   0   4   7     7026.85     6644.66     62.67 o 
   1   4   7       28.10       29.46      3.76 o 
   2   4   7     1312.04     1136.09     15.56 o 
   3   4   7     2844.78     2878.93     32.57 o 
   4   4   7     2023.58     1928.98     32.40 o 
   5   4   7      255.86      256.47      8.41 o 
   6   4   7       53.50       57.18      5.29 o 
   7   4   7       25.22       20.06      5.59 o 
   8   4   7     1033.94      949.79     22.87 o 
   9   4   7       62.95       84.13     10.81 o 
 -10   5   7      444.20      433.37     17.38 o 
  -9   5   7        6.57        9.28      6.11 o 
  -8   5   7      427.50      367.52     13.96 o 
  -7   5   7        1.64        0.35      3.74 o 
  -6   5   7      352.93      319.23      8.52 o 
  -5   5   7      109.49       88.40      5.22 o 
  -4   5   7       22.78       19.20      3.20 o 
  -3   5   7      283.23      348.74      7.58 o 
  -2   5   7     3164.97     3113.05     33.07 o 
  -1   5   7       11.83        7.21      2.43 o 
   0   5   7     2883.18     2875.88     31.08 o 
   1   5   7       12.63       13.01      3.07 o 
   2   5   7     4311.65     4156.10     42.88 o 
   3   5   7        8.05        9.27      3.08 o 
   4   5   7       15.60       15.65      3.80 o 
   5   5   7      281.44      260.08      9.41 o 
   6   5   7      185.10      194.83      9.89 o 
   7   5   7      100.80      116.28      8.58 o 
   8   5   7      251.77      265.61     15.59 o 
   9   5   7      190.64      213.06     16.25 o 
 -10   6   7        2.92        2.72      7.17 o 
  -9   6   7      286.54      292.96     15.48 o 
  -8   6   7      126.89      147.38      9.28 o 
  -7   6   7      521.89      574.50     12.29 o 
  -6   6   7        3.60        5.40      3.41 o 
  -5   6   7       82.99       70.51      5.00 o 
  -4   6   7      211.26      218.90      6.97 o 
  -3   6   7       18.60       24.43      2.94 o 
  -2   6   7     1251.76     1341.97     20.43 o 
  -1   6   7      182.69      148.26      7.32 o 
   0   6   7     1115.86     1201.22     16.46 o 
   1   6   7     3529.71     3342.88     35.61 o 
   2   6   7      382.49      417.81      9.71 o 
   3   6   7       23.76       18.14      3.70 o 
   4   6   7      607.82      611.11     12.69 o 
   5   6   7        0.44       -3.43      3.42 o 
   6   6   7      760.71      768.45     18.73 o 
   7   6   7      102.65       88.90      7.72 o 
   8   6   7      459.66      460.80     19.52 o 
 -10   7   7       33.77       36.54      8.88 o 
  -9   7   7        2.99       -5.26      6.42 o 
  -8   7   7      128.95      152.02      9.54 o 
  -7   7   7      950.69      897.39     17.18 o 
  -6   7   7      121.83      111.73      5.85 o 
  -5   7   7       83.36       66.08      4.58 o 
  -4   7   7     4254.39     3903.52     38.05 o 
  -3   7   7     1968.58     1870.40     21.03 o 
  -2   7   7      126.41       93.69      6.66 o 
  -1   7   7       47.43       31.63      4.61 o 
   0   7   7     7224.76     7273.40     75.40 o 
   1   7   7      819.89      803.70     13.20 o 
   2   7   7       52.95       63.33      4.99 o 
   3   7   7      912.42      935.42     16.72 o 
   4   7   7      388.51      393.04     10.51 o 
   5   7   7      533.55      516.32     16.97 o 
   6   7   7       14.26       13.71      5.06 o 
   7   7   7       21.61       34.18      6.42 o 
   8   7   7      162.61      166.27     13.47 o 
  -9   8   7       44.67       43.34      8.88 o 
  -8   8   7       22.42       22.36      6.23 o 
  -7   8   7        9.93       11.16      5.80 o 
  -6   8   7      170.81      186.08      8.11 o 
  -5   8   7      417.78      381.40      9.65 o 
  -4   8   7        7.97       18.72      4.35 o 
  -3   8   7     1112.90     1155.95     17.08 o 
  -2   8   7        0.18        0.07      4.21 o 
  -1   8   7     1607.51     1738.36     24.77 o 
   0   8   7      278.80      306.65     11.48 o 
   1   8   7      990.05     1108.07     16.54 o 
   2   8   7     1162.77     1136.91     17.02 o 
   3   8   7      668.02      693.58     13.13 o 
   4   8   7       40.12       37.37      5.18 o 
   5   8   7      409.66      408.02     11.32 o 
   6   8   7      604.71      588.74     15.07 o 
   7   8   7      174.97      201.35     12.07 o 
   8   8   7       13.46       20.12      6.93 o 
  -9   9   7      441.45      439.63     19.32 o 
  -8   9   7      110.02      129.85     10.30 o 
  -7   9   7      520.60      513.11     16.16 o 
  -6   9   7       22.34       10.68      4.48 o 
  -5   9   7      564.51      479.84     13.40 o 
  -4   9   7      305.98      384.52      9.46 o 
  -3   9   7     1802.26     1555.71     23.70 o 
  -2   9   7      176.67      229.42      7.22 o 
  -1   9   7     6191.67     5908.13     63.66 o 
   0   9   7     2223.09     2213.49     29.72 o 
   1   9   7     1030.45      922.88     17.40 o 
   2   9   7      981.63      973.22     32.81 o 
   3   9   7      203.64      205.46      8.00 o 
   4   9   7        4.78        3.76      3.65 o 
   5   9   7      194.84      181.79      8.32 o 
   6   9   7      104.81      124.67      8.74 o 
   7   9   7       17.69       12.82      6.25 o 
   8   9   7        2.76        3.12      6.64 o 
  -9  10   7        3.52        8.15      7.30 o 
  -8  10   7      116.85       85.11      8.92 o 
  -7  10   7       26.64       19.33      6.18 o 
  -6  10   7      769.31      663.37     14.36 o 
  -5  10   7      300.59      287.50     12.49 o 
  -4  10   7      388.41      397.87      9.85 o 
  -3  10   7       12.82       13.06      3.37 o 
  -2  10   7       12.79        5.68      4.81 o 
  -1  10   7        1.18        2.64      4.04 o 
   0  10   7      849.20      897.58     16.99 o 
   1  10   7     1076.53      959.37     20.51 o 
   2  10   7        0.54       11.72      4.24 o 
   3  10   7      868.57      843.25     14.96 o 
   4  10   7       36.39       58.12      5.54 o 
   5  10   7      153.88      170.83      8.25 o 
   6  10   7      155.48      155.66     10.66 o 
   7  10   7      437.77      473.53     17.05 o 
   8  10   7        8.49        5.14     11.71 o 
  -9  11   7      595.61      646.83     24.09 o 
  -8  11   7       57.30       60.76      8.12 o 
  -7  11   7      743.05      773.12     19.73 o 
  -6  11   7        2.04        8.81      5.47 o 
  -5  11   7     2135.93     2195.66     28.79 o 
  -4  11   7     1977.43     1784.99     22.58 o 
  -3  11   7       57.82       85.52      5.32 o 
  -2  11   7       37.88       29.16      4.54 o 
  -1  11   7      268.43      269.08     10.16 o 
   0  11   7     1360.71     1212.61     27.60 o 
   1  11   7      232.98      231.22      9.63 o 
   2  11   7      347.79      357.73     11.48 o 
   3  11   7       74.38       69.52      6.65 o 
   4  11   7      352.71      349.40     10.54 o 
   5  11   7        6.04        2.45      8.03 o 
   6  11   7       45.15       47.80      7.39 o 
   7  11   7        1.00       -1.45      5.77 o 
   8  11   7       83.47       93.79     10.05 o 
  -9  12   7       63.50       62.24      8.85 o 
  -8  12   7        8.20        7.91      5.92 o 
  -7  12   7      186.72      163.11     11.08 o 
  -6  12   7       22.29       13.79      5.66 o 
  -5  12   7      477.95      452.79     14.59 o 
  -4  12   7      739.93      704.54     16.06 o 
  -3  12   7     1503.26     1383.39     21.08 o 
  -2  12   7      102.16       94.46      6.53 o 
  -1  12   7      516.29      440.63     11.32 o 
   0  12   7      270.78      289.34     11.69 o 
   1  12   7       11.87        4.60      3.81 o 
   2  12   7       60.67       49.09      5.96 o 
   3  12   7     1428.14     1297.08     22.22 o 
   4  12   7        0.91        3.64      4.30 o 
   5  12   7       77.94       73.13      9.22 o 
   6  12   7      712.07      683.11     21.70 o 
   7  12   7      505.17      494.31     19.29 o 
   8  12   7       61.32       75.97     12.33 o 
  -8  13   7      457.80      488.02     18.39 o 
  -7  13   7      101.97      105.47      9.56 o 
  -6  13   7      446.49      478.39     16.14 o 
  -5  13   7       37.27       45.07      5.86 o 
  -4  13   7     1865.68     1950.83     31.81 o 
  -3  13   7      136.24      151.78      8.05 o 
  -2  13   7        3.75        4.72      3.84 o 
  -1  13   7      357.84      350.11     10.85 o 
   0  13   7      911.46      927.60     16.78 o 
   1  13   7       41.47       53.25      6.24 o 
   2  13   7      127.42      142.93      7.97 o 
   3  13   7      285.61      343.25     13.41 o 
   4  13   7        2.85        1.95      4.14 o 
   5  13   7      198.21      191.00     13.57 o 
   6  13   7       34.01       24.01      7.73 o 
   7  13   7       11.14       11.27      7.69 o 
  -8  14   7       79.97       95.31      9.95 o 
  -7  14   7      152.31      140.27     10.87 o 
  -6  14   7       92.67      105.47      9.64 o 
  -5  14   7      465.41      441.79     13.64 o 
  -4  14   7      271.61      258.16     12.50 o 
  -3  14   7       74.98       57.34      6.00 o 
  -2  14   7      681.95      665.65     17.56 o 
  -1  14   7      575.53      613.25     13.64 o 
   0  14   7      260.84      262.49     10.11 o 
   1  14   7      310.92      340.03     11.86 o 
   2  14   7     1677.02     1620.87     24.66 o 
   3  14   7      209.92      241.33      9.67 o 
   4  14   7       72.00       63.61      6.32 o 
   5  14   7        0.55       -3.16      6.51 o 
   6  14   7      584.32      533.86     21.44 o 
   7  14   7        0.21       -8.21      7.49 o 
  -8  15   7      290.02      288.96     15.32 o 
  -7  15   7       26.92       11.82      6.55 o 
  -6  15   7      510.19      473.31     16.77 o 
  -5  15   7        5.87        3.55      6.58 o 
  -4  15   7      361.22      369.86     14.57 o 
  -3  15   7       87.93       70.94      6.23 o 
  -2  15   7      315.39      339.57     11.43 o 
  -1  15   7       86.81       85.59      6.77 o 
   0  15   7       11.38        5.89      4.38 o 
   1  15   7      148.87      135.07      8.12 o 
   2  15   7      741.09      725.81     21.39 o 
   3  15   7      165.52      156.60      8.47 o 
   4  15   7        4.25       -6.52      4.34 o 
   5  15   7        2.76       14.79      7.62 o 
   6  15   7      428.38      435.13     20.20 o 
   7  15   7       25.75       36.25      9.26 o 
  -8  16   7      138.02      141.23     11.58 o 
  -7  16   7      456.16      404.89     20.82 o 
  -6  16   7       40.06       44.09     11.79 o 
  -5  16   7        2.34        2.10      5.35 o 
  -4  16   7       22.56       20.38      5.87 o 
  -3  16   7       29.64       31.16      6.39 o 
  -2  16   7     1181.96     1208.94     20.49 o 
  -1  16   7      462.32      499.94     13.05 o 
   0  16   7       34.86       36.37      5.43 o 
   1  16   7      261.56      257.21     10.42 o 
   2  16   7      250.51      236.99     10.19 o 
   3  16   7      259.59      299.37     13.70 o 
   4  16   7      164.63      164.98     10.02 o 
   5  16   7       13.58        8.16      7.68 o 
   6  16   7      433.73      433.31     20.48 o 
  -7  17   7       89.66       99.73     11.96 o 
  -6  17   7      204.09      200.67     18.29 o 
  -5  17   7      101.25       96.51     11.08 o 
  -4  17   7      296.83      282.54     13.77 o 
  -3  17   7        5.34       12.37      5.79 o 
  -2  17   7      479.34      447.60     14.19 o 
  -1  17   7      126.73      134.42     10.64 o 
   0  17   7       12.80        2.60      4.50 o 
   1  17   7      111.76      135.50      8.23 o 
   2  17   7      412.99      374.59     12.33 o 
   3  17   7      188.01      224.17     11.39 o 
   4  17   7       28.48       13.73      7.83 o 
   5  17   7        8.99       18.59      8.64 o 
   6  17   7       18.23        7.86      8.23 o 
  -7  18   7       30.74       34.02      9.26 o 
  -6  18   7        0.20        9.32      8.04 o 
  -5  18   7       77.22       75.31     16.35 o 
  -4  18   7       50.35       52.60      8.95 o 
  -3  18   7      293.32      304.48     14.26 o 
  -2  18   7       60.60       77.83      8.51 o 
  -1  18   7      106.18      129.28      9.00 o 
   0  18   7       29.75       29.68      5.77 o 
   1  18   7       51.40       56.99      6.69 o 
   2  18   7        5.37       12.55      5.21 o 
   3  18   7      460.56      513.47     26.43 o 
   4  18   7        1.07        7.79      7.29 o 
   5  18   7      315.21      304.46     18.00 o 
   6  18   7        4.35       12.81      8.96 o 
  -6  19   7      229.76      275.20     17.66 o 
  -5  19   7      267.79      264.61     19.72 o 
  -4  19   7       42.13       49.42      7.98 o 
  -3  19   7      457.22      435.21     16.51 o 
  -2  19   7       36.17       33.99      7.31 o 
  -1  19   7      700.98      642.87     16.47 o 
   0  19   7        3.66        5.05      5.17 o 
   1  19   7      216.09      196.55     10.82 o 
   2  19   7      196.23      203.01     16.43 o 
   3  19   7       50.09       50.20      7.98 o 
   4  19   7       57.47       64.34     10.46 o 
   5  19   7       53.57       60.61     14.07 o 
  -6  20   7      111.25      120.70     12.56 o 
  -5  20   7       30.88       59.47     10.62 o 
  -4  20   7      116.86      106.67     14.31 o 
  -3  20   7      286.98      287.48     14.72 o 
  -2  20   7       20.50       20.40      6.44 o 
  -1  20   7       22.50       29.15     12.87 o 
   0  20   7        2.77        6.05      5.24 o 
   1  20   7      460.15      486.37     15.67 o 
   2  20   7      183.10      174.34     12.26 o 
   3  20   7        7.41       10.62      6.53 o 
   4  20   7       23.86       32.69      9.59 o 
   5  20   7      541.36      635.45     26.84 o 
  -5  21   7      452.30      456.29     21.68 o 
  -4  21   7      195.58      185.92     12.89 o 
  -3  21   7      299.02      289.22     15.20 o 
  -2  21   7      110.38      112.44     11.00 o 
  -1  21   7       13.13        8.28      5.70 o 
   0  21   7        6.70        9.38      5.67 o 
   1  21   7      122.80      145.98     11.26 o 
   2  21   7       38.92       35.19      7.49 o 
   3  21   7       45.71       42.66      8.27 o 
   4  21   7        4.53        2.53      8.15 o 
  -5  22   7       25.33       32.88      9.65 o 
  -4  22   7        0.09       -2.35      9.70 o 
  -3  22   7       69.25       86.86      9.89 o 
  -2  22   7       11.03       10.26      6.84 o 
  -1  22   7       95.07      115.97     12.43 o 
   0  22   7        8.45       18.36      6.79 o 
   1  22   7       49.80       46.68      8.03 o 
   2  22   7       30.61       40.92      8.18 o 
   3  22   7      106.64      103.79     10.47 o 
  -4  23   7        1.94      -10.72      7.15 o 
  -3  23   7       72.01       90.57     10.13 o 
  -2  23   7      388.40      406.55     17.84 o 
  -1  23   7       37.30       58.34      8.88 o 
   0  23   7        9.04        9.09      7.78 o 
   1  23   7       29.48       39.60      8.31 o 
   2  23   7      187.25      203.77     13.66 o 
  -2  24   7       52.08       62.31      9.04 o 
  -1  24   7       93.19      115.27     11.00 o 
   0  24   7      448.60      451.03     21.35 o 
   1  24   7      109.44      136.68     13.35 o 
 -10   0   8       88.56      122.34     17.48 o 
  -8   0   8      683.15      744.30     23.90 o 
  -6   0   8      131.68      145.47      9.77 o 
  -4   0   8      110.27      162.38      9.08 o 
  -2   0   8      666.85      712.24     16.09 o 
   0   0   8      230.12      268.85      9.86 o 
   2   0   8       66.90       65.95      6.19 o 
   4   0   8     3368.96     3180.22     47.38 o 
   6   0   8      572.28      540.15     17.01 o 
   8   0   8       40.29       42.81     12.37 o 
 -10   1   8       40.94       56.33      8.55 o 
  -9   1   8      131.69      132.19      9.44 o 
  -8   1   8      313.38      320.59     12.11 o 
  -7   1   8      124.20       89.93      5.99 o 
  -6   1   8      236.30      216.46      8.53 o 
  -5   1   8      319.74      265.67      8.13 o 
  -4   1   8     1132.93      994.55     14.64 o 
  -3   1   8        0.98        3.98      3.57 o 
  -2   1   8     2908.81     2752.54     28.22 o 
  -1   1   8       72.95       66.75      4.10 o 
   0   1   8      289.30      252.67      6.78 o 
   1   1   8      617.63      618.21     10.41 o 
   2   1   8      762.89      685.26     13.53 o 
   3   1   8      869.87      925.32     14.02 o 
   4   1   8     1045.33     1093.46     16.59 o 
   5   1   8       19.49       21.65      4.38 o 
   6   1   8      102.83      102.88      7.21 o 
   7   1   8      211.01      268.70     13.22 o 
   8   1   8        0.13        7.14      7.01 o 
 -10   2   8       28.09       23.47      7.72 o 
  -9   2   8      100.08      133.60     10.38 o 
  -8   2   8        0.99        7.80      4.65 o 
  -7   2   8       30.75       38.83      5.27 o 
  -6   2   8       14.90       15.06      3.70 o 
  -5   2   8        0.07        0.33      2.76 o 
  -4   2   8       85.71       92.36      5.70 o 
  -3   2   8      302.94      247.91      8.14 o 
  -2   2   8     1158.69     1045.59     14.25 o 
  -1   2   8      697.53      752.25     11.46 o 
   0   2   8       52.31       59.40      3.93 o 
   1   2   8      484.75      507.34      9.26 o 
   2   2   8      465.08      447.26      9.01 o 
   3   2   8     2323.19     2211.17     24.93 o 
   4   2   8     1156.17     1152.60     19.31 o 
   5   2   8      720.95      691.40     14.31 o 
   6   2   8      121.07      130.36      7.93 o 
   7   2   8      230.83      234.17     11.24 o 
   8   2   8        1.90       13.90      7.91 o 
  -9   3   8      298.85      307.19     14.28 o 
  -8   3   8      632.88      673.86     25.65 o 
  -7   3   8      144.46      129.36      6.70 o 
  -6   3   8      423.02      459.29     10.47 o 
  -5   3   8      588.01      516.65     11.51 o 
  -4   3   8      752.05      802.95     12.84 o 
  -3   3   8     2306.87     2149.71     23.84 o 
  -2   3   8     1569.73     1558.09     20.01 o 
  -1   3   8     3329.70     3049.05     30.31 o 
   0   3   8     1612.41     1478.40     17.47 o 
   1   3   8      458.22      385.42      7.99 o 
   2   3   8        1.09        9.30      3.26 o 
   3   3   8     2066.35     1969.07     41.96 o 
   4   3   8      261.61      259.73      9.33 o 
   5   3   8       52.14       69.75      6.32 o 
   6   3   8        0.92        4.35      4.32 o 
   7   3   8      472.56      483.01     15.03 o 
   8   3   8        2.46       11.33      6.54 o 
  -9   4   8      195.56      203.87     13.71 o 
  -8   4   8        3.84        3.89      4.45 o 
  -7   4   8      132.99      124.35      6.72 o 
  -6   4   8      295.46      297.36      9.03 o 
  -5   4   8        1.05       -0.42      3.11 o 
  -4   4   8      452.21      434.21     10.40 o 
  -3   4   8      260.51      218.54      7.24 o 
  -2   4   8       74.21       69.46      4.19 o 
  -1   4   8      858.86      796.06     11.65 o 
   0   4   8      779.92      876.99     14.12 o 
   1   4   8      650.60      610.24     11.80 o 
   2   4   8      152.79      158.48      7.04 o 
   3   4   8      421.92      436.72     12.58 o 
   4   4   8       86.57       76.92      6.27 o 
   5   4   8       56.34       68.21      6.18 o 
   6   4   8       78.68       84.29      6.90 o 
   7   4   8      512.63      595.37     17.53 o 
   8   4   8       19.94       10.00      6.49 o 
  -9   5   8      109.18      128.21     13.28 o 
  -8   5   8       29.26       24.83      6.43 o 
  -7   5   8     1725.28     1802.42     38.88 o 
  -6   5   8      222.38      225.04     15.71 o 
  -5   5   8     1747.64     1818.26     22.36 o 
  -4   5   8       37.50       32.50      3.92 o 
  -3   5   8     3835.35     3602.11     50.97 o 
  -2   5   8      216.22      250.02      6.76 o 
  -1   5   8      959.94      925.51     14.27 o 
   0   5   8       35.56       75.25      4.69 o 
   1   5   8     7440.98     7409.13     70.65 o 
   2   5   8      880.43      781.76     14.43 o 
   3   5   8     2610.92     2355.53     59.53 o 
   4   5   8     1276.60     1207.59     19.21 o 
   5   5   8        5.64       14.95      4.42 o 
   6   5   8       19.95       30.09      5.67 o 
   7   5   8        1.77        0.93      5.39 o 
   8   5   8       12.29       18.71      8.12 o 
  -9   6   8        0.80        2.80      6.39 o 
  -8   6   8       54.43       61.16      7.32 o 
  -7   6   8        5.73        3.73      4.59 o 
  -6   6   8      454.50      406.16     10.53 o 
  -5   6   8      461.75      433.55     10.94 o 
  -4   6   8       22.04       37.98      4.68 o 
  -3   6   8       46.16       53.42      4.61 o 
  -2   6   8      442.64      364.79      9.26 o 
  -1   6   8      349.29      352.89     10.85 o 
   0   6   8       29.55       34.34      4.92 o 
   1   6   8      173.69      168.75      6.86 o 
   2   6   8       81.49      113.09      6.32 o 
   3   6   8      445.68      368.53     10.30 o 
   4   6   8      270.58      263.92      9.51 o 
   5   6   8       76.60       55.14      5.70 o 
   6   6   8        7.39       15.15      5.24 o 
   7   6   8      532.85      526.74     15.82 o 
   8   6   8       52.12       43.93      9.42 o 
  -9   7   8      110.14      112.08     11.46 o 
  -8   7   8      482.84      502.05     16.93 o 
  -7   7   8      702.92      704.41     16.88 o 
  -6   7   8      946.82      956.93     16.05 o 
  -5   7   8      317.43      313.13     11.21 o 
  -4   7   8     2250.44     2283.69     28.18 o 
  -3   7   8      853.01      966.83     15.47 o 
  -2   7   8      686.08      659.77     14.26 o 
  -1   7   8      593.03      669.74     14.46 o 
   0   7   8      900.87      896.50     25.64 o 
   1   7   8     1394.76     1388.37     29.12 o 
   2   7   8      516.21      495.98     11.39 o 
   3   7   8       70.43       69.41      5.76 o 
   4   7   8       86.70       80.81      7.14 o 
   5   7   8       22.72       19.81      4.70 o 
   6   7   8       21.91       29.54      5.95 o 
   7   7   8      166.17      162.25     10.14 o 
   8   7   8       36.41       35.26      9.13 o 
  -9   8   8        2.32        8.97      8.54 o 
  -8   8   8       24.03       22.69      8.59 o 
  -7   8   8      598.50      603.44     15.61 o 
  -6   8   8       66.97       86.74      6.13 o 
  -5   8   8      149.22      137.28      7.04 o 
  -4   8   8        0.40       -0.26      3.36 o 
  -3   8   8        1.99        0.22      3.87 o 
  -2   8   8      278.27      260.97     10.04 o 
  -1   8   8      961.79      880.27     17.71 o 
   0   8   8      411.80      362.99     11.38 o 
   1   8   8        5.68       10.42      4.13 o 
   2   8   8       80.30       67.76      7.57 o 
   3   8   8     2373.17     2194.55     35.08 o 
   4   8   8      323.85      287.17      9.96 o 
   5   8   8      515.32      530.15     13.05 o 
   6   8   8      287.91      286.74     12.09 o 
   7   8   8      458.13      480.27     17.49 o 
   8   8   8      577.96      622.34     24.78 o 
  -9   9   8        5.96        3.34      6.45 o 
  -8   9   8      283.16      296.15     14.19 o 
  -7   9   8      149.39      140.92     11.69 o 
  -6   9   8     1385.94     1360.06     21.70 o 
  -5   9   8      111.41      107.15      6.52 o 
  -4   9   8      614.76      647.50     19.50 o 
  -3   9   8       37.34       55.95      5.95 o 
  -2   9   8      336.76      350.39     14.12 o 
  -1   9   8      133.45      157.37      8.44 o 
   0   9   8       25.86       45.58      5.52 o 
   1   9   8        0.26       10.54      4.45 o 
   2   9   8      155.13      183.48      9.22 o 
   3   9   8       83.08       87.82      7.38 o 
   4   9   8      136.06      181.05      9.72 o 
   5   9   8       21.18       34.44      5.40 o 
   6   9   8      112.40      125.23      9.09 o 
   7   9   8       89.01      105.68      9.91 o 
  -9  10   8       37.68       33.76      7.59 o 
  -8  10   8      201.33      217.19     21.93 o 
  -7  10   8        8.77       13.92      6.98 o 
  -6  10   8      181.00      187.50      9.19 o 
  -5  10   8       45.72       72.19      5.77 o 
  -4  10   8     1546.47     1443.64     23.58 o 
  -3  10   8      455.09      489.22     17.54 o 
  -2  10   8      249.12      255.86     10.35 o 
  -1  10   8      570.15      618.90     14.47 o 
   0  10   8      653.29      601.82     19.20 o 
   1  10   8      242.82      240.41     10.23 o 
   2  10   8      225.33      234.39     10.18 o 
   3  10   8      117.47      122.32      8.28 o 
   4  10   8     1489.15     1524.21     32.78 o 
   5  10   8       57.54       53.20      7.16 o 
   6  10   8      333.83      324.54     16.90 o 
   7  10   8       30.21       27.05      8.25 o 
  -8  11   8       67.48       83.83      8.86 o 
  -7  11   8      147.53      155.03     10.93 o 
  -6  11   8       12.84       21.34      5.87 o 
  -5  11   8       47.31       39.63      5.99 o 
  -4  11   8        4.13        6.01      4.27 o 
  -3  11   8       22.25       23.80      4.70 o 
  -2  11   8     1485.44     1319.78     22.36 o 
  -1  11   8        2.92        0.21      3.78 o 
   0  11   8     1806.40     1613.68     25.42 o 
   1  11   8       16.12       18.30      4.96 o 
   2  11   8       21.72       20.94      5.11 o 
   3  11   8        2.33        5.74      4.60 o 
   4  11   8      275.22      247.10     10.98 o 
   5  11   8       38.83       37.70      7.63 o 
   6  11   8       40.25       31.83      8.59 o 
   7  11   8        0.13        1.68      7.50 o 
  -8  12   8       28.17       41.90      7.83 o 
  -7  12   8        4.31       11.59      6.19 o 
  -6  12   8       27.90       11.56      6.62 o 
  -5  12   8      118.29      121.40      9.52 o 
  -4  12   8      270.85      235.65      9.96 o 
  -3  12   8       33.19       26.32      4.96 o 
  -2  12   8       27.40       16.82      4.51 o 
  -1  12   8       11.71        7.12      4.54 o 
   0  12   8      559.32      587.62     14.75 o 
   1  12   8      540.94      513.78     14.28 o 
   2  12   8      299.40      280.22     11.42 o 
   3  12   8      173.12      210.32     10.27 o 
   4  12   8        2.54        3.46      4.85 o 
   5  12   8      452.63      503.81     20.04 o 
   6  12   8      209.04      217.91     14.81 o 
   7  12   8      176.80      189.98     17.14 o 
  -8  13   8      164.46      191.41     12.88 o 
  -7  13   8      362.43      361.10     21.60 o 
  -6  13   8       80.94       75.12      9.98 o 
  -5  13   8      499.99      421.47     14.24 o 
  -4  13   8      152.37      167.37      9.92 o 
  -3  13   8      229.09      213.44      9.55 o 
  -2  13   8        6.78       10.06      4.48 o 
  -1  13   8        3.44        0.22      3.95 o 
   0  13   8      298.23      319.60     13.17 o 
   1  13   8      993.05      925.88     21.59 o 
   2  13   8      106.04      104.84      8.16 o 
   3  13   8       28.93       31.66      5.88 o 
   4  13   8      351.87      345.63     15.20 o 
   5  13   8      466.66      457.94     19.56 o 
   6  13   8        0.35        8.44      7.40 o 
   7  13   8        7.24       21.21      8.38 o 
  -8  14   8       19.19       23.06      8.37 o 
  -7  14   8        0.13        8.35     10.70 o 
  -6  14   8      372.39      352.41     18.06 o 
  -5  14   8       76.85       96.00      9.15 o 
  -4  14   8      168.88      135.14      9.25 o 
  -3  14   8      886.86      799.16     16.41 o 
  -2  14   8       13.33        8.75      4.48 o 
  -1  14   8      136.77      114.46      7.70 o 
   0  14   8        0.98        9.00      4.34 o 
   1  14   8      233.54      253.65     10.48 o 
   2  14   8      582.46      562.11     13.91 o 
   3  14   8        7.67       -1.77      4.32 o 
   4  14   8      212.07      242.44     11.39 o 
   5  14   8      627.31      620.21     21.86 o 
   6  14   8      140.67      152.12     18.53 o 
  -7  15   8      216.48      238.17     16.22 o 
  -6  15   8        9.96       27.89      8.24 o 
  -5  15   8      622.76      687.59     19.21 o 
  -4  15   8        0.46        6.52      5.83 o 
  -3  15   8      442.75      431.98     12.95 o 
  -2  15   8       96.96       95.78      9.67 o 
  -1  15   8      164.67      199.11      9.55 o 
   0  15   8      490.15      422.02     12.90 o 
   1  15   8     1197.62     1150.36     20.21 o 
   2  15   8      197.68      202.54     11.37 o 
   3  15   8      125.47      106.58      7.78 o 
   4  15   8      161.43      166.42     10.29 o 
   5  15   8      169.04      164.73     13.71 o 
   6  15   8        3.03       -5.00     11.00 o 
  -7  16   8        0.04        5.97      8.20 o 
  -6  16   8      320.25      293.65     17.46 o 
  -5  16   8        4.37        7.97      7.03 o 
  -4  16   8      198.41      209.14     12.34 o 
  -3  16   8        2.64        8.90      5.00 o 
  -2  16   8       50.44       50.00      6.06 o 
  -1  16   8      119.21      110.33      7.88 o 
   0  16   8       56.99       53.74      6.28 o 
   1  16   8        1.46        1.48      5.06 o 
   2  16   8       20.92       20.04      5.17 o 
   3  16   8      255.27      253.97     11.01 o 
   4  16   8      274.22      278.95     12.78 o 
   5  16   8      211.31      196.22     15.10 o 
   6  16   8       57.09       55.72     10.20 o 
  -7  17   8       38.35       43.12     10.37 o 
  -6  17   8       17.66       18.41      8.53 o 
  -5  17   8      431.96      472.50     20.84 o 
  -4  17   8      182.25      190.46     12.24 o 
  -3  17   8        9.73        9.14      5.92 o 
  -2  17   8      143.83      159.35      9.20 o 
  -1  17   8      174.69      162.95      9.28 o 
   0  17   8      475.01      517.56     14.13 o 
   1  17   8        1.44        3.05      5.26 o 
   2  17   8        3.74        1.22      4.86 o 
   3  17   8      412.83      445.43     15.50 o 
   4  17   8        8.77        8.43      7.68 o 
   5  17   8       16.08       21.46      8.86 o 
  -6  18   8       54.53       53.57     10.14 o 
  -5  18   8       39.34       35.65      8.85 o 
  -4  18   8       10.74       18.18      6.53 o 
  -3  18   8       20.18       16.68      6.32 o 
  -2  18   8        5.37       17.15      6.36 o 
  -1  18   8       59.31       80.34      8.55 o 
   0  18   8        1.00       -0.34      5.67 o 
   1  18   8       11.10       10.78      5.48 o 
   2  18   8      275.09      272.13     11.56 o 
   3  18   8      141.95      164.62     11.41 o 
   4  18   8      332.12      334.09     18.69 o 
   5  18   8      147.70      162.04     14.22 o 
  -6  19   8      301.56      288.37     18.05 o 
  -5  19   8       63.52       60.43     13.28 o 
  -4  19   8      230.41      200.01     12.99 o 
  -3  19   8       39.03       35.73      7.83 o 
  -2  19   8      251.14      243.31     13.80 o 
  -1  19   8       46.82       39.25      6.81 o 
   0  19   8        1.47       -5.05      5.22 o 
   1  19   8       50.67       56.60     11.71 o 
   2  19   8      124.20      138.41     11.43 o 
   3  19   8      437.07      430.79     17.78 o 
   4  19   8      269.37      296.58     18.24 o 
  -5  20   8        7.43        8.55      8.42 o 
  -4  20   8        0.00        1.43      6.88 o 
  -3  20   8        3.22        3.10      6.90 o 
  -2  20   8       67.44      105.37     10.16 o 
  -1  20   8        3.81       10.79      6.40 o 
   0  20   8       43.85       55.96      9.72 o 
   1  20   8       42.00       31.72      7.48 o 
   2  20   8      469.47      456.28     18.04 o 
   3  20   8       29.87       24.07      7.73 o 
   4  20   8      222.28      229.06     16.42 o 
  -4  21   8       82.28       95.67     10.33 o 
  -3  21   8        3.21        5.93      6.94 o 
  -2  21   8      469.74      511.69     27.98 o 
  -1  21   8      117.21      126.51     11.20 o 
   0  21   8      169.32      189.93     11.69 o 
   1  21   8       19.36       10.73      7.65 o 
   2  21   8      106.06      114.98     10.82 o 
   3  21   8        7.69        8.37      7.37 o 
  -3  22   8       18.83       18.63      7.62 o 
  -2  22   8      211.36      196.53     13.42 o 
  -1  22   8      156.41      224.23     14.06 o 
   0  22   8        8.60       10.86      7.36 o 
   1  22   8      121.74      134.99     11.60 o 
   2  22   8        0.57       15.92      7.95 o 
  -2  23   8       38.65       48.25      8.83 o 
  -1  23   8      166.48      227.84     21.29 o 
   0  23   8       37.74       35.36      9.24 o 
   1  23   8       10.14       23.36      7.78 o 
  -9   0   9       26.20       14.93     11.21 o 
  -7   0   9      342.47      325.98     35.09 o 
  -5   0   9      459.80      393.11     13.93 o 
  -3   0   9       37.20       52.04      6.56 o 
  -1   0   9      568.69      462.32     13.12 o 
   1   0   9       80.77       62.14      6.35 o 
   3   0   9      311.10      334.86     16.04 o 
   5   0   9       14.43       38.95      8.65 o 
   7   0   9      248.29      236.58     21.36 o 
  -9   1   9      198.88      228.81     11.69 o 
  -8   1   9       19.30       40.28      6.81 o 
  -7   1   9      302.12      340.47     11.22 o 
  -6   1   9      234.29      197.36      9.87 o 
  -5   1   9      245.57      311.52      9.14 o 
  -4   1   9     1594.56     1701.70     21.31 o 
  -3   1   9     4446.65     4445.24     42.79 o 
  -2   1   9      463.87      498.93      9.83 o 
  -1   1   9     1595.06     1663.90     24.03 o 
   0   1   9      804.95      773.94     14.16 o 
   1   1   9     1243.72     1184.50     17.76 o 
   2   1   9        0.20       -4.19      3.52 o 
   3   1   9      219.15      231.22      8.68 o 
   4   1   9      268.68      284.94     10.02 o 
   5   1   9      646.33      584.06     14.98 o 
   6   1   9        2.09        5.62      5.09 o 
   7   1   9       29.84       53.40      8.91 o 
   8   1   9       23.14       25.53      8.98 o 
  -9   2   9       78.17      109.02     12.63 o 
  -8   2   9       55.83       98.62      7.08 o 
  -7   2   9      243.03      278.73      9.57 o 
  -6   2   9        3.95       14.92      3.86 o 
  -5   2   9        0.01        5.13      3.61 o 
  -4   2   9      127.16      147.25      6.65 o 
  -3   2   9       60.29       67.29      5.04 o 
  -2   2   9        0.29        0.53      2.71 o 
  -1   2   9      403.58      431.14      9.06 o 
   0   2   9      188.91      157.13      6.75 o 
   1   2   9      114.58      108.75      5.96 o 
   2   2   9       77.46       67.12      5.34 o 
   3   2   9      268.42      265.68      9.26 o 
   4   2   9       39.27       46.35      5.33 o 
   5   2   9       21.53       22.43      4.86 o 
   6   2   9        3.98        6.03      5.03 o 
   7   2   9      381.84      396.50     18.58 o 
   8   2   9        0.54       13.38      7.66 o 
  -9   3   9       13.29       26.23      7.84 o 
  -8   3   9      744.17      801.74     16.86 o 
  -7   3   9        8.38        4.64      4.20 o 
  -6   3   9      228.87      218.97      8.80 o 
  -5   3   9      164.66      119.17     10.09 o 
  -4   3   9     3534.86     3543.49     36.27 o 
  -3   3   9      625.13      502.13     10.64 o 
  -2   3   9      514.36      503.35      9.69 o 
  -1   3   9     1320.89     1193.80     17.60 o 
   0   3   9     2014.71     2079.60     25.81 o 
   1   3   9      222.28      243.11      8.23 o 
   2   3   9      121.03      156.72      7.27 o 
   3   3   9      114.26      117.47      6.92 o 
   4   3   9     1076.65     1093.13     18.56 o 
   5   3   9        2.64       -5.79      3.96 o 
   6   3   9        1.69       -0.78      4.66 o 
   7   3   9      208.31      241.91     13.54 o 
  -9   4   9       67.91       38.76      8.35 o 
  -8   4   9      152.92      118.36     13.41 o 
  -7   4   9      224.08      262.72     10.30 o 
  -6   4   9      399.33      396.02     11.57 o 
  -5   4   9      359.53      427.33     10.91 o 
  -4   4   9      307.68      306.11      9.85 o 
  -3   4   9        3.55        0.77      3.24 o 
  -2   4   9       40.30       16.56      4.24 o 
  -1   4   9      337.90      334.63     14.74 o 
   0   4   9     1106.72     1149.69     20.85 o 
   1   4   9      136.36      163.62      7.08 o 
   2   4   9      319.72      322.25      9.69 o 
   3   4   9       21.33       43.21      5.13 o 
   4   4   9     1267.20     1204.09     19.67 o 
   5   4   9        5.29        9.69      4.59 o 
   6   4   9        6.14       11.25      7.28 o 
   7   4   9       20.77       26.61      6.32 o 
  -9   5   9        0.37       10.90      7.33 o 
  -8   5   9      843.25      786.37     18.45 o 
  -7   5   9       78.79       85.04      6.52 o 
  -6   5   9      854.75      726.37     15.00 o 
  -5   5   9      110.03      126.02      7.19 o 
  -4   5   9     1839.01     1598.44     42.51 o 
  -3   5   9       61.62       58.74      5.88 o 
  -2   5   9     2217.44     1959.08     42.98 o 
  -1   5   9       49.17       44.05      6.29 o 
   0   5   9      933.17      823.04     16.41 o 
   1   5   9      426.99      482.92     12.70 o 
   2   5   9      314.77      316.33      9.70 o 
   3   5   9      269.96      315.15     12.97 o 
   4   5   9       40.68       65.99      5.99 o 
   5   5   9       92.15      100.68     10.20 o 
   6   5   9       89.05      106.45      8.68 o 
   7   5   9      234.06      257.22     12.34 o 
  -9   6   9       70.40       78.75     10.32 o 
  -8   6   9      129.14      149.39     14.84 o 
  -7   6   9       91.73       81.91      7.02 o 
  -6   6   9      137.65      176.01      9.22 o 
  -5   6   9      152.91      143.58      7.61 o 
  -4   6   9      447.13      460.34     11.13 o 
  -3   6   9     1322.43     1227.79     24.51 o 
  -2   6   9      298.48      244.46     11.97 o 
  -1   6   9        3.86       -4.22      3.29 o 
   0   6   9      399.23      385.55     11.60 o 
   1   6   9      152.52      176.59      9.05 o 
   2   6   9      631.52      574.26     15.40 o 
   3   6   9       84.50      114.83      8.14 o 
   4   6   9      787.11      783.49     15.64 o 
   5   6   9       58.94       39.68      5.52 o 
   6   6   9      622.62      669.47     16.99 o 
   7   6   9       96.51      103.35      9.09 o 
  -9   7   9      113.90      115.20     13.47 o 
  -8   7   9      120.25      128.75      9.50 o 
  -7   7   9      516.18      531.26     19.39 o 
  -6   7   9      508.20      550.47     12.45 o 
  -5   7   9      728.26      649.04     17.16 o 
  -4   7   9      456.25      453.25     12.87 o 
  -3   7   9        7.30        4.30      4.15 o 
  -2   7   9      163.17      160.91      8.75 o 
  -1   7   9        5.29        2.24      3.80 o 
   0   7   9      430.91      412.67     12.28 o 
   1   7   9      407.37      369.36     12.24 o 
   2   7   9     1316.35     1230.26     21.82 o 
   3   7   9     1025.78      978.83     19.35 o 
   4   7   9      102.18      129.30      8.69 o 
   5   7   9       41.29       36.81      6.04 o 
   6   7   9      295.08      315.04     13.08 o 
   7   7   9        2.81        9.54      5.96 o 
  -8   8   9      111.69      102.41      8.72 o 
  -7   8   9       64.44       89.00      7.96 o 
  -6   8   9       11.00       14.00      4.26 o 
  -5   8   9      153.38      138.48     11.76 o 
  -4   8   9      181.73      180.96      9.53 o 
  -3   8   9        0.90        4.92      4.25 o 
  -2   8   9     2003.29     1831.23     50.92 o 
  -1   8   9      127.45      187.27     10.18 o 
   0   8   9        2.55        4.28      4.28 o 
   1   8   9      365.98      351.27     16.70 o 
   2   8   9     2086.78     1911.33     28.91 o 
   3   8   9      459.05      471.54     13.76 o 
   4   8   9        5.82        4.45      4.82 o 
   5   8   9      515.51      514.83     14.92 o 
   6   8   9      345.80      330.04     14.99 o 
   7   8   9      202.05      234.60     15.71 o 
  -8   9   9        3.32       14.49      7.96 o 
  -7   9   9       58.99       84.07      7.84 o 
  -6   9   9       10.47       18.21      5.37 o 
  -5   9   9      217.36      246.62     10.23 o 
  -4   9   9      196.27      221.25     10.29 o 
  -3   9   9      131.82      143.58      8.73 o 
  -2   9   9      612.04      606.48     14.83 o 
  -1   9   9     1314.35     1165.04     22.21 o 
   0   9   9       75.52      106.67      7.79 o 
   1   9   9      917.80      786.00     20.57 o 
   2   9   9      320.40      363.83     12.75 o 
   3   9   9       39.71       38.76      6.04 o 
   4   9   9       44.13       39.57      8.02 o 
   5   9   9      197.15      175.61     10.20 o 
   6   9   9      202.96      205.55     12.73 o 
   7   9   9       35.60       19.47      8.42 o 
  -8  10   9        0.20        8.29      7.21 o 
  -7  10   9       12.66        3.83      5.77 o 
  -6  10   9      164.85      202.28     10.91 o 
  -5  10   9       10.94       16.56      4.99 o 
  -4  10   9       45.30       73.05      7.52 o 
  -3  10   9      297.30      325.33     12.28 o 
  -2  10   9      261.27      326.50     12.11 o 
  -1  10   9      322.01      342.70     12.29 o 
   0  10   9      264.67      226.67     11.31 o 
   1  10   9     1266.99     1156.62     21.56 o 
   2  10   9        0.64       -0.42      4.48 o 
   3  10   9      280.68      314.86     12.34 o 
   4  10   9       13.10        6.53      4.93 o 
   5  10   9      234.41      241.33     13.00 o 
   6  10   9        1.62       11.18      7.38 o 
   7  10   9      259.30      258.40     16.60 o 
  -8  11   9        1.98        4.06     10.50 o 
  -7  11   9      238.43      249.60     14.01 o 
  -6  11   9        2.11       -1.43      5.37 o 
  -5  11   9      912.24      845.29     20.03 o 
  -4  11   9       29.44       25.88      5.37 o 
  -3  11   9      154.03      176.53     12.23 o 
  -2  11   9      102.13      103.70      8.86 o 
  -1  11   9     1394.46     1360.11     23.53 o 
   0  11   9      472.49      435.77     13.69 o 
   1  11   9     1393.43     1554.45     33.01 o 
   2  11   9       12.30       10.73      5.05 o 
   3  11   9      510.98      540.64     14.98 o 
   4  11   9       39.67       30.95      6.70 o 
   5  11   9      144.54      158.62     11.40 o 
   6  11   9       10.82       34.18      8.57 o 
  -8  12   9       26.29       42.08      9.09 o 
  -7  12   9       15.70       11.79      7.56 o 
  -6  12   9        0.58        3.43      5.80 o 
  -5  12   9       57.79       70.16      7.54 o 
  -4  12   9      401.58      409.23     12.70 o 
  -3  12   9       34.39       20.06      4.95 o 
  -2  12   9      260.79      303.48     13.21 o 
  -1  12   9       17.88       19.52      5.19 o 
   0  12   9      122.61      114.57      8.59 o 
   1  12   9      276.11      322.18     12.52 o 
   2  12   9        0.62       -1.77      4.82 o 
   3  12   9      125.87      153.10     10.18 o 
   4  12   9        1.63        3.08      5.13 o 
   5  12   9       72.20       84.19     10.74 o 
   6  12   9      334.12      375.13     19.23 o 
  -7  13   9       65.76       77.66     10.45 o 
  -6  13   9      573.96      517.07     21.22 o 
  -5  13   9        3.89       15.11      5.88 o 
  -4  13   9       18.80       11.94      5.32 o 
  -3  13   9       78.67       91.89      7.35 o 
  -2  13   9      823.22      810.08     16.78 o 
  -1  13   9      246.64      245.05     21.14 o 
   0  13   9     1017.47     1037.72     22.80 o 
   1  13   9       67.37       49.48      7.31 o 
   2  13   9     1082.22     1139.66     22.34 o 
   3  13   9       94.97       87.94      8.11 o 
   4  13   9       16.13       12.86      5.68 o 
   5  13   9        1.19       -9.47      7.11 o 
   6  13   9      212.84      252.81     17.59 o 
  -7  14   9       38.80       59.17     10.09 o 
  -6  14   9        0.18        9.62      7.33 o 
  -5  14   9       73.38       61.24      9.31 o 
  -4  14   9       35.90       21.69      5.85 o 
  -3  14   9      190.86      240.65     10.63 o 
  -2  14   9       19.11       26.36      5.40 o 
  -1  14   9      127.50      120.28     11.08 o 
   0  14   9      300.32      303.28     12.55 o 
   1  14   9       20.75       31.63      7.97 o 
   2  14   9       28.39       44.74      7.53 o 
   3  14   9       56.79       79.14      8.85 o 
   4  14   9      405.71      421.50     16.85 o 
   5  14   9       14.33       10.09      9.22 o 
   6  14   9      250.25      280.55     17.79 o 
  -7  15   9       76.72       75.04     11.07 o 
  -6  15   9      594.43      600.51     23.42 o 
  -5  15   9      283.74      242.45     12.68 o 
  -4  15   9       19.58       30.67      6.70 o 
  -3  15   9       26.33       43.31      5.93 o 
  -2  15   9      296.77      301.72     11.89 o 
  -1  15   9      291.51      294.35     11.65 o 
   0  15   9        6.18        9.42      6.23 o 
   1  15   9       93.31       80.14      7.22 o 
   2  15   9      873.45      818.34     20.34 o 
   3  15   9        0.79        2.96      4.96 o 
   4  15   9       32.00       31.24      6.83 o 
   5  15   9        4.62       14.03      8.23 o 
  -6  16   9       33.97       30.28      9.19 o 
  -5  16   9       69.21       88.39      9.50 o 
  -4  16   9       32.10       26.22      6.34 o 
  -3  16   9       37.56       44.81      6.78 o 
  -2  16   9       14.72       19.00      5.40 o 
  -1  16   9        1.40       -4.33      4.70 o 
   0  16   9       43.08       44.03      6.50 o 
   1  16   9      282.29      254.30     12.84 o 
   2  16   9       85.38       76.47      7.31 o 
   3  16   9       39.58       42.08      6.52 o 
   4  16   9      513.90      519.24     17.21 o 
   5  16   9      193.05      191.08     14.95 o 
  -6  17   9       18.32       27.18     10.29 o 
  -5  17   9      102.62      121.65     12.76 o 
  -4  17   9      334.04      348.48     17.66 o 
  -3  17   9       38.78       41.35      6.93 o 
  -2  17   9      145.65      123.58      8.64 o 
  -1  17   9      207.57      246.14     12.15 o 
   0  17   9      216.57      231.88     11.31 o 
   1  17   9       24.22       36.84      6.05 o 
   2  17   9      394.44      365.15     13.54 o 
   3  17   9      102.14      115.68      9.83 o 
   4  17   9      274.09      261.62     17.28 o 
  -5  18   9       21.20       19.22      8.53 o 
  -4  18   9       15.49       19.23      7.28 o 
  -3  18   9       55.98       37.19      8.34 o 
  -2  18   9       14.24        9.00      5.92 o 
  -1  18   9      125.02      128.30      9.13 o 
   0  18   9       21.26       18.80      5.78 o 
   1  18   9      246.02      264.19     12.10 o 
   2  18   9      157.39      153.26     11.44 o 
   3  18   9      348.42      338.30     14.70 o 
   4  18   9       26.76       26.66      9.07 o 
  -5  19   9        7.43       11.97      8.13 o 
  -4  19   9      358.51      376.26     17.52 o 
  -3  19   9      921.44      900.73     26.74 o 
  -2  19   9        0.06        0.55      6.80 o 
  -1  19   9      278.33      303.15     13.89 o 
   0  19   9       47.91       55.91      7.18 o 
   1  19   9      103.63      115.83      8.89 o 
   2  19   9       13.96        7.00      6.27 o 
   3  19   9       21.90       23.66      7.05 o 
  -4  20   9        0.64        8.99      7.33 o 
  -3  20   9       40.93       34.94      8.40 o 
  -2  20   9       44.59       30.90      7.99 o 
  -1  20   9       44.65       57.88      9.11 o 
   0  20   9       61.97       77.46      8.51 o 
   1  20   9        9.06        9.33      5.82 o 
   2  20   9       35.78       39.62      8.22 o 
  -3  21   9      386.51      397.71     18.35 o 
  -2  21   9       36.58       32.73      8.30 o 
  -1  21   9      120.60      131.46     11.92 o 
   0  21   9       54.49       74.60      8.79 o 
   1  21   9      155.64      156.62     12.16 o 
  -1  22   9        3.56       -2.83      7.20 o 
   0  22   9       24.98       34.97      8.49 o 
  -8   0  10      187.12      225.59     20.59 o 
  -6   0  10      531.84      656.96     21.60 o 
  -4   0  10      405.51      344.84     19.62 o 
  -2   0  10     1623.71     1760.82     36.86 o 
   0   0  10       16.26       14.91      5.57 o 
   2   0  10       51.63       55.13      8.07 o 
   4   0  10      522.14      542.86     21.18 o 
   6   0  10       75.11      126.29     16.01 o 
  -8   1  10      244.86      284.71     13.77 o 
  -7   1  10      252.61      325.99     12.55 o 
  -6   1  10      248.27      284.79     10.51 o 
  -5   1  10      217.52      206.63      8.12 o 
  -4   1  10     1822.93     1701.96     21.91 o 
  -3   1  10      106.20       79.74      5.35 o 
  -2   1  10     1784.05     1584.78     22.05 o 
  -1   1  10      124.38       99.41      5.97 o 
   0   1  10      106.51       87.03      6.96 o 
   1   1  10       13.88       12.46      5.22 o 
   2   1  10      412.92      368.64     11.79 o 
   3   1  10       23.56       21.48      5.32 o 
   4   1  10      659.68      645.55     15.96 o 
   5   1  10        0.81       -2.76      4.63 o 
   6   1  10      224.65      245.62     12.29 o 
   7   1  10        7.79       14.49      7.84 o 
  -8   2  10       56.66       47.17      7.40 o 
  -7   2  10        0.74       10.82      4.77 o 
  -6   2  10      665.67      644.40     16.08 o 
  -5   2  10      485.40      528.93     12.59 o 
  -4   2  10       53.69       40.36      5.24 o 
  -3   2  10        1.13       18.43      4.69 o 
  -2   2  10       33.75       43.65      5.44 o 
  -1   2  10       18.89       23.74      3.93 o 
   0   2  10       57.54       60.77      5.12 o 
   1   2  10      112.87      108.00      7.98 o 
   2   2  10      238.85      195.89      9.46 o 
   3   2  10      116.83      118.50      8.30 o 
   4   2  10       37.39       38.39      6.75 o 
   5   2  10      262.91      306.73     12.77 o 
   6   2  10      137.83      127.19     10.11 o 
   7   2  10       24.60       30.56      8.29 o 
  -8   3  10      223.13      212.91     10.51 o 
  -7   3  10      309.04      340.23     12.71 o 
  -6   3  10       30.43       23.10      4.79 o 
  -5   3  10      398.75      402.06     14.14 o 
  -4   3  10      104.14      144.81      8.84 o 
  -3   3  10     1545.28     1573.20     24.84 o 
  -2   3  10       90.11      146.67      9.69 o 
  -1   3  10      348.55      315.64     11.06 o 
   0   3  10      343.83      407.31     12.23 o 
   1   3  10      119.41      111.81      7.63 o 
   2   3  10      291.47      332.86     10.38 o 
   3   3  10       24.67       22.11      5.09 o 
   4   3  10      538.94      519.40     14.53 o 
   5   3  10       74.13       90.17      8.14 o 
   6   3  10      478.10      499.23     15.76 o 
   7   3  10        0.36       10.39      7.91 o 
  -8   4  10       58.86       65.97      7.32 o 
  -7   4  10        0.40        6.78      4.61 o 
  -6   4  10       19.66        1.96      4.56 o 
  -5   4  10      171.03      151.49      8.98 o 
  -4   4  10        0.37        3.15      4.13 o 
  -3   4  10        0.42       -0.33      4.65 o 
  -2   4  10     1345.15     1366.63     22.88 o 
  -1   4  10      824.85      766.21     16.28 o 
   0   4  10      275.57      289.00     14.22 o 
   1   4  10       22.49       15.95      4.85 o 
   2   4  10      333.17      336.71     14.68 o 
   3   4  10      551.73      508.49     14.28 o 
   4   4  10      178.73      178.75      9.97 o 
   5   4  10      142.15      145.34      9.65 o 
   6   4  10      347.86      350.53     15.58 o 
   7   4  10      305.94      304.90     15.54 o 
  -8   5  10       17.33       25.53      6.49 o 
  -7   5  10      717.60      668.17     14.24 o 
  -6   5  10      184.34      190.08      9.10 o 
  -5   5  10      512.78      514.96     14.10 o 
  -4   5  10      125.71      122.04      8.18 o 
  -3   5  10      996.72     1001.39     19.24 o 
  -2   5  10       57.50       75.20      6.92 o 
  -1   5  10       32.74       77.18      6.86 o 
   0   5  10     1101.65      976.91     18.80 o 
   1   5  10     1087.03     1121.33     20.63 o 
   2   5  10      119.31      103.37      7.99 o 
   3   5  10      778.17      785.97     17.59 o 
   4   5  10       57.07       84.44      8.14 o 
   5   5  10      465.88      493.59     17.31 o 
   6   5  10       69.25       70.89     14.17 o 
   7   5  10      168.17      175.93     14.26 o 
  -8   6  10        2.05        2.99      5.70 o 
  -7   6  10       79.90       64.29      8.39 o 
  -6   6  10       45.17       54.16      6.65 o 
  -5   6  10        0.47        7.55      4.68 o 
  -4   6  10       73.18      107.30      7.93 o 
  -3   6  10       23.53       35.35      5.46 o 
  -2   6  10      543.39      513.53     13.75 o 
  -1   6  10     1265.88     1258.96     21.96 o 
   0   6  10       97.92       94.94     10.08 o 
   1   6  10       77.36      115.05      8.16 o 
   2   6  10       67.33       46.25      6.43 o 
   3   6  10      631.20      637.23     16.07 o 
   4   6  10      718.39      674.41     16.62 o 
   5   6  10      119.85      107.69     10.95 o 
   6   6  10       43.27       48.30      8.97 o 
  -8   7  10        0.35        4.34      6.16 o 
  -7   7  10       69.02       59.16      8.23 o 
  -6   7  10      126.35      138.38     10.03 o 
  -5   7  10      844.67      778.94     17.58 o 
  -4   7  10       92.32      113.61      8.24 o 
  -3   7  10      631.65      576.64     14.66 o 
  -2   7  10      626.08      602.81     20.65 o 
  -1   7  10     1731.07     1563.41     25.56 o 
   0   7  10       20.73       28.70      5.50 o 
   1   7  10       68.60       75.03      7.26 o 
   2   7  10     1558.56     1532.02     25.66 o 
   3   7  10       28.27       48.30      6.62 o 
   4   7  10        0.51        7.05      5.13 o 
   5   7  10       34.74       32.79      8.90 o 
   6   7  10       57.29       80.01      9.51 o 
  -8   8  10       50.86       51.75      8.24 o 
  -7   8  10       62.35       77.93      8.81 o 
  -6   8  10       20.23       15.13      5.13 o 
  -5   8  10      149.61      150.24      9.36 o 
  -4   8  10        6.47       15.13      5.04 o 
  -3   8  10      110.74      109.93      8.12 o 
  -2   8  10      111.98       78.19      7.24 o 
  -1   8  10      122.03      135.70      8.80 o 
   0   8  10      265.69      271.91     11.51 o 
   1   8  10      147.38      128.58      9.11 o 
   2   8  10       24.47       46.39      6.71 o 
   3   8  10       27.70       25.42      5.65 o 
   4   8  10       39.10       45.90      6.60 o 
   5   8  10      311.85      332.78     13.67 o 
   6   8  10       41.91       43.48      7.94 o 
  -8   9  10      188.89      188.49     18.43 o 
  -7   9  10        6.44        7.31      6.20 o 
  -6   9  10      333.72      351.51     17.14 o 
  -5   9  10      347.65      377.28     14.68 o 
  -4   9  10      779.28      673.12     16.48 o 
  -3   9  10        1.60        3.31      4.73 o 
  -2   9  10       56.77       59.04      6.76 o 
  -1   9  10      310.71      337.80     12.64 o 
   0   9  10     1859.62     1811.90     28.62 o 
   1   9  10       93.40      104.98      8.49 o 
   2   9  10      576.09      564.43     15.31 o 
   3   9  10        2.04        4.45      4.97 o 
   4   9  10      296.68      309.35     14.69 o 
   5   9  10        5.01       11.69      5.85 o 
   6   9  10        2.29        9.28      7.07 o 
  -7  10  10        1.27       -2.12      6.20 o 
  -6  10  10      212.00      194.72     11.16 o 
  -5  10  10       18.92       23.70      5.39 o 
  -4  10  10       12.16       15.91      5.32 o 
  -3  10  10        7.98       11.31      4.65 o 
  -2  10  10       11.96       17.18      5.25 o 
  -1  10  10        3.52        3.53      4.80 o 
   0  10  10        9.29       24.73      5.99 o 
   1  10  10      239.44      215.70     10.93 o 
   2  10  10      542.79      518.74     15.05 o 
   3  10  10        0.27        5.86      5.22 o 
   4  10  10        1.03        5.03      5.52 o 
   5  10  10        0.87        5.06      6.27 o 
   6  10  10      447.46      466.45     20.99 o 
  -7  11  10       60.62       65.35     11.73 o 
  -6  11  10      198.93      239.92     12.41 o 
  -5  11  10      168.99      146.51     10.09 o 
  -4  11  10      742.38      770.31     16.84 o 
  -3  11  10        5.29        6.33      4.95 o 
  -2  11  10       66.36       80.57      7.68 o 
  -1  11  10      656.83      644.71     17.76 o 
   0  11  10     2101.29     1929.49     30.38 o 
   1  11  10       23.01       17.47      5.94 o 
   2  11  10       73.89       82.13      8.04 o 
   3  11  10       25.50       44.84      6.82 o 
   4  11  10      398.89      391.06     14.73 o 
   5  11  10        6.78       10.26      6.86 o 
  -7  12  10       74.36       59.48      9.30 o 
  -6  12  10       27.68       46.50      8.06 o 
  -5  12  10       27.07       21.13      6.14 o 
  -4  12  10      205.04      214.22     10.51 o 
  -3  12  10       60.25       58.80      7.69 o 
  -2  12  10      305.62      263.01     12.21 o 
  -1  12  10        5.93        6.74      6.81 o 
   0  12  10       13.78       17.39      5.69 o 
   1  12  10        1.19       -3.86      4.76 o 
   2  12  10     1025.55      930.65     20.39 o 
   3  12  10       24.35       22.34      6.12 o 
   4  12  10       51.63       50.18      7.13 o 
   5  12  10      284.52      310.86     21.66 o 
  -7  13  10       33.15       40.91      9.59 o 
  -6  13  10      178.06      190.39     13.36 o 
  -5  13  10      270.77      300.90     13.77 o 
  -4  13  10      105.24      125.44      9.41 o 
  -3  13  10        2.85        7.85      4.89 o 
  -2  13  10       31.68       39.51      7.23 o 
  -1  13  10      546.95      556.79     15.70 o 
   0  13  10      265.89      256.81     12.18 o 
   1  13  10      310.42      307.29     13.24 o 
   2  13  10      625.59      591.77     16.90 o 
   3  13  10      283.56      289.54     13.18 o 
   4  13  10       78.07       91.00      8.83 o 
   5  13  10       88.90       96.76     11.68 o 
  -6  14  10       20.97       29.38      7.99 o 
  -5  14  10       53.96       66.65     10.54 o 
  -4  14  10       87.83       97.22      8.78 o 
  -3  14  10        4.97        9.54      5.04 o 
  -2  14  10        0.36        9.80      5.18 o 
  -1  14  10       68.04       47.20      7.44 o 
   0  14  10       53.46       50.89      7.67 o 
   1  14  10       70.63       88.33      8.73 o 
   2  14  10       33.92       35.78      7.16 o 
   3  14  10      263.49      302.87     13.73 o 
   4  14  10      140.82      151.77     10.67 o 
   5  14  10      327.61      350.84     19.32 o 
  -6  15  10        0.97        0.59      7.17 o 
  -5  15  10       61.79       66.42      8.04 o 
  -4  15  10       29.29       19.96      6.23 o 
  -3  15  10      249.29      237.47     12.59 o 
  -2  15  10       61.45       55.19      6.89 o 
  -1  15  10      565.23      542.50     15.68 o 
   0  15  10       28.38       30.93      6.10 o 
   1  15  10      900.00      818.62     18.22 o 
   2  15  10       71.06       77.70      7.84 o 
   3  15  10      588.71      573.68     16.20 o 
   4  15  10       37.67       49.66      8.84 o 
  -5  16  10       40.80       45.23      7.71 o 
  -4  16  10        6.33        4.71      7.06 o 
  -3  16  10        1.13        4.47      5.98 o 
  -2  16  10      259.07      251.61     12.63 o 
  -1  16  10       30.88       40.96      6.82 o 
   0  16  10       29.05       23.28      5.78 o 
   1  16  10       63.39       86.56      8.02 o 
   2  16  10      255.95      288.68     12.67 o 
   3  16  10       20.41       36.48      6.95 o 
   4  16  10       23.06       24.96      9.08 o 
  -5  17  10       88.27      112.84     12.61 o 
  -4  17  10      211.62      210.35     12.83 o 
  -3  17  10      432.08      428.05     16.83 o 
  -2  17  10      564.19      524.75     15.78 o 
  -1  17  10      243.66      219.74     11.40 o 
   0  17  10       75.77       79.45      7.89 o 
   1  17  10      174.84      172.80     11.12 o 
   2  17  10       62.92       88.29      8.39 o 
   3  17  10      161.30      148.36     11.09 o 
  -4  18  10       10.61       -0.07      6.67 o 
  -3  18  10       15.29       15.58      6.67 o 
  -2  18  10       79.71       79.42      9.00 o 
  -1  18  10      165.47      194.70     11.16 o 
   0  18  10       24.67       24.12      6.09 o 
   1  18  10       21.41       20.15      6.12 o 
   2  18  10        0.36        9.25      5.75 o 
  -3  19  10       97.00       75.00     10.12 o 
  -2  19  10      660.58      655.50     19.26 o 
  -1  19  10       56.83       50.45      7.45 o 
   0  19  10       65.91       80.17      8.07 o 
   1  19  10        4.48        5.18      5.59 o 
   2  19  10       86.23       77.44     15.10 o 
  -2  20  10       33.95       55.26     13.01 o 
  -1  20  10        8.33       20.82      7.98 o 
   0  20  10        5.62       19.00      7.04 o 
  -7   0  11      164.20      139.65     21.45 o 
  -5   0  11      435.75      402.88     25.59 o 
  -3   0  11       32.51       -4.46      8.25 o 
  -1   0  11        0.39       -0.73      8.21 o 
   1   0  11      390.85      393.52     17.82 o 
   3   0  11      638.13      629.60     22.67 o 
   5   0  11       27.57       47.23     10.81 o 
  -8   1  11        0.08       -1.75      6.26 o 
  -7   1  11       43.65       35.10     14.34 o 
  -6   1  11       13.33       22.82      6.78 o 
  -5   1  11      561.74      522.71     18.84 o 
  -4   1  11       92.61       81.07      7.14 o 
  -3   1  11      899.62      822.44     19.40 o 
  -2   1  11      140.98      150.94      9.74 o 
  -1   1  11      708.12      672.29     17.25 o 
   0   1  11       18.09       18.90      5.11 o 
   1   1  11      121.41      139.59      9.91 o 
   2   1  11       59.21       84.67     12.06 o 
   3   1  11      506.48      531.01     14.94 o 
   4   1  11        0.69        3.80      4.84 o 
   5   1  11      505.16      498.01     15.85 o 
   6   1  11       77.64       95.21      8.83 o 
  -8   2  11      196.88      227.16     14.80 o 
  -7   2  11       69.54       69.46      6.68 o 
  -6   2  11        8.16        4.74      4.74 o 
  -5   2  11       55.94       77.24      7.83 o 
  -4   2  11       97.18       68.06      6.80 o 
  -3   2  11       18.03       54.96      6.23 o 
  -2   2  11       39.21       88.36      7.98 o 
  -1   2  11       82.09      104.76      9.02 o 
   0   2  11        2.64        5.74      4.56 o 
   1   2  11      276.92      267.57     12.78 o 
   2   2  11      110.82      121.67      9.70 o 
   3   2  11      196.07      211.02     12.33 o 
   4   2  11       94.80      116.27     10.03 o 
   5   2  11        6.38       26.00      7.68 o 
   6   2  11      318.93      329.09     15.90 o 
  -8   3  11      115.98      117.31     14.55 o 
  -7   3  11       14.02       47.93      6.86 o 
  -6   3  11      109.88      114.50      8.59 o 
  -5   3  11      311.68      387.95     14.58 o 
  -4   3  11       99.62       84.15      7.36 o 
  -3   3  11      369.56      365.65     13.14 o 
  -2   3  11      183.71      219.50     10.17 o 
  -1   3  11      492.96      431.14     14.98 o 
   0   3  11      153.51      153.81     10.02 o 
   1   3  11      100.87       85.61      8.30 o 
   2   3  11      443.14      469.65     19.35 o 
   3   3  11      348.06      286.32     13.93 o 
   4   3  11       91.89      130.63     10.49 o 
   5   3  11      350.83      330.32     15.65 o 
   6   3  11      104.49      148.76     14.57 o 
  -8   4  11       51.67       92.07      9.55 o 
  -7   4  11      128.12      160.27     10.06 o 
  -6   4  11       55.82       81.58      7.67 o 
  -5   4  11       43.28       59.79      7.02 o 
  -4   4  11       26.07       50.71      6.80 o 
  -3   4  11        0.81       14.79      4.79 o 
  -2   4  11       30.77       17.34      5.10 o 
  -1   4  11       24.86       19.93      4.88 o 
   0   4  11        0.68        0.49      4.78 o 
   1   4  11      135.28      100.49      8.98 o 
   2   4  11       11.78       12.52      5.69 o 
   3   4  11       20.16       29.85      7.07 o 
   4   4  11      133.78      143.66     11.07 o 
   5   4  11        0.75        9.89      9.91 o 
   6   4  11      300.11      314.49     18.00 o 
  -7   5  11       52.94       50.52      7.11 o 
  -6   5  11      339.99      419.60     15.18 o 
  -5   5  11        0.90        3.34      5.42 o 
  -4   5  11      667.74      726.73     17.03 o 
  -3   5  11       10.21       14.67      4.75 o 
  -2   5  11      908.73      855.38     18.25 o 
  -1   5  11       34.32       39.87      6.08 o 
   0   5  11      812.77      721.22     16.68 o 
   1   5  11       17.57       40.43      6.02 o 
   2   5  11       62.24       57.87      7.60 o 
   3   5  11       48.14       45.97      7.58 o 
   4   5  11      191.00      204.11     12.86 o 
   5   5  11      134.83      117.27     10.72 o 
   6   5  11       76.68       66.39     10.50 o 
  -7   6  11       30.00       23.79      6.61 o 
  -6   6  11       16.31       32.85      6.22 o 
  -5   6  11       54.98       78.67      7.61 o 
  -4   6  11       82.15       80.53      7.42 o 
  -3   6  11       40.96       63.12      6.82 o 
  -2   6  11       19.93       49.80      6.38 o 
  -1   6  11       12.02       31.14      6.07 o 
   0   6  11        2.49        5.29      4.77 o 
   1   6  11      281.94      259.89     11.66 o 
   2   6  11       38.31       41.51      7.67 o 
   3   6  11       92.08      102.24      9.64 o 
   4   6  11       56.68       46.95     10.38 o 
   5   6  11        1.16        4.15      8.38 o 
  -7   7  11       48.43       77.23      9.25 o 
  -6   7  11      246.53      258.57     12.36 o 
  -5   7  11      136.75      164.89     10.22 o 
  -4   7  11      155.58      175.11     10.07 o 
  -3   7  11       15.27       13.06      5.66 o 
  -2   7  11      134.92      160.39      9.61 o 
  -1   7  11       27.47       28.30      5.91 o 
   0   7  11     1053.43     1077.60     26.10 o 
   1   7  11      675.52      636.07     16.23 o 
   2   7  11      124.49      171.90     10.27 o 
   3   7  11      417.55      391.29     14.33 o 
   4   7  11      132.93      146.41     11.58 o 
   5   7  11        0.53       -0.16      6.37 o 
  -7   8  11       60.98       59.59      8.44 o 
  -6   8  11      206.97      189.84     11.83 o 
  -5   8  11       49.51       65.85      7.06 o 
  -4   8  11       15.81       23.55      5.50 o 
  -3   8  11       90.50       95.38      8.06 o 
  -2   8  11       22.67       31.02      7.68 o 
  -1   8  11       62.54       82.34     10.23 o 
   0   8  11       11.50       16.45      5.55 o 
   1   8  11       27.48       23.37      5.93 o 
   2   8  11        2.11       15.31      5.61 o 
   3   8  11      259.33      222.77     12.64 o 
   4   8  11        0.93        5.46      6.86 o 
   5   8  11       75.39       80.44      9.62 o 
  -7   9  11      196.51      203.72     13.30 o 
  -6   9  11       13.79       29.80      6.55 o 
  -5   9  11      381.31      403.93     14.75 o 
  -4   9  11        0.16        1.33      4.78 o 
  -3   9  11      541.18      528.06     15.27 o 
  -2   9  11        7.97        3.93      4.66 o 
  -1   9  11      467.23      511.07     15.16 o 
   0   9  11      271.81      243.01     11.89 o 
   1   9  11     1523.26     1551.44     30.94 o 
   2   9  11       41.47       47.47      7.09 o 
   3   9  11       53.34       81.28      9.12 o 
   4   9  11      248.11      286.69     13.39 o 
   5   9  11      141.10      160.65     15.56 o 
  -7  10  11      138.96      154.89     12.12 o 
  -6  10  11        6.79       16.48      6.45 o 
  -5  10  11       36.15       33.91      6.67 o 
  -4  10  11       71.23       65.27      7.60 o 
  -3  10  11        0.15        4.99      5.31 o 
  -2  10  11       62.80       65.35      9.56 o 
  -1  10  11        8.97       24.74      5.84 o 
   0  10  11       33.22       21.59      5.98 o 
   1  10  11       15.48       18.87      6.23 o 
   2  10  11        1.11        1.18      5.37 o 
   3  10  11      277.97      301.84     13.56 o 
   4  10  11       19.44       12.35      6.10 o 
   5  10  11       52.25       57.33     11.09 o 
  -6  11  11       48.24       54.46      7.68 o 
  -5  11  11      544.55      479.65     16.69 o 
  -4  11  11        1.21        1.77      5.86 o 
  -3  11  11      190.50      176.85     10.69 o 
  -2  11  11      148.17      158.43     11.59 o 
  -1  11  11      232.07      188.72     11.00 o 
   0  11  11       23.13       26.17      6.30 o 
   1  11  11     1612.00     1546.98     27.61 o 
   2  11  11      272.51      301.15     13.50 o 
   3  11  11      490.42      489.22     16.63 o 
   4  11  11        0.21       -4.38      5.71 o 
  -6  12  11      116.45       95.16     10.37 o 
  -5  12  11        9.27       21.90      6.70 o 
  -4  12  11       25.67       14.47      6.21 o 
  -3  12  11       14.41       20.54      6.14 o 
  -2  12  11        0.77        2.47      5.93 o 
  -1  12  11        2.56        0.48      5.16 o 
   0  12  11      181.88      208.38     11.70 o 
   1  12  11       73.42       89.07      8.83 o 
   2  12  11       85.33      100.38      9.24 o 
   3  12  11        3.89       21.21      6.67 o 
   4  12  11      325.00      359.06     15.03 o 
  -6  13  11      112.28      107.96     11.21 o 
  -5  13  11      615.96      596.25     19.50 o 
  -4  13  11       10.66       17.29      6.37 o 
  -3  13  11      163.68      165.08      9.99 o 
  -2  13  11      247.60      218.88     11.93 o 
  -1  13  11      135.03      137.23     10.00 o 
   0  13  11     1170.31     1055.50     26.82 o 
   1  13  11      196.94      184.44     11.49 o 
   2  13  11      437.66      441.71     16.04 o 
   3  13  11      325.48      317.64     14.36 o 
   4  13  11      145.47      146.87     15.80 o 
  -5  14  11       58.61       64.41      8.75 o 
  -4  14  11       65.56       73.48      8.53 o 
  -3  14  11       88.15       87.15      8.68 o 
  -2  14  11       55.33       39.30      6.56 o 
  -1  14  11       68.08       92.03      9.80 o 
   0  14  11      172.88      186.74     11.49 o 
   1  14  11        6.70        6.65      5.76 o 
   2  14  11        0.27       -0.42      6.03 o 
   3  14  11        8.75        6.68      6.03 o 
  -5  15  11       48.61       74.45      8.85 o 
  -4  15  11      299.73      311.86     15.02 o 
  -3  15  11      158.06      162.29     11.36 o 
  -2  15  11      610.25      621.75     16.54 o 
  -1  15  11       47.56       49.73      6.89 o 
   0  15  11      699.59      689.93     17.21 o 
   1  15  11        0.06        2.26      6.18 o 
   2  15  11      119.98      139.31     11.60 o 
   3  15  11       65.97       62.85      9.37 o 
  -4  16  11      169.07      188.05     12.64 o 
  -3  16  11        1.08        5.87      6.71 o 
  -2  16  11       70.49       83.09      8.43 o 
  -1  16  11        0.26       -7.24      5.73 o 
   0  16  11       50.08       45.03      7.31 o 
   1  16  11       33.78       43.16      7.52 o 
   2  16  11       19.65       44.17      7.34 o 
  -3  17  11      196.11      201.36     14.46 o 
  -2  17  11      320.46      331.15     15.57 o 
  -1  17  11      261.01      312.44     18.01 o 
   0  17  11       20.79       25.09      6.39 o 
   1  17  11       48.78       64.45      7.43 o 
  -2  18  11       54.08       55.95      8.54 o 
  -1  18  11        3.80        4.88      6.50 o 
   0  18  11        0.04       -0.37      5.59 o 
  -6   0  12       24.38       20.70     18.88 o 
  -4   0  12      107.49       81.88     14.56 o 
  -2   0  12       25.36       42.91     12.14 o 
   0   0  12       36.55       20.60      9.71 o 
   2   0  12      152.55      112.85     16.97 o 
   4   0  12      132.61      121.65     17.59 o 
  -7   1  12       12.24       24.14      8.77 o 
  -6   1  12       26.17       48.33      8.55 o 
  -5   1  12        3.17       12.97      6.96 o 
  -4   1  12      841.97      895.08     24.88 o 
  -3   1  12       21.43       55.61      8.87 o 
  -2   1  12      409.73      493.33     19.90 o 
  -1   1  12       71.01      123.76     11.46 o 
   0   1  12      418.69      466.71     19.55 o 
   1   1  12      128.26      166.73     13.11 o 
   2   1  12      145.14      143.20     12.60 o 
   3   1  12       73.38       47.19      9.09 o 
   4   1  12      962.95      918.83     23.35 o 
   5   1  12       74.48       83.55      9.69 o 
  -7   2  12       80.37       79.11      8.91 o 
  -6   2  12       86.58      108.51     12.50 o 
  -5   2  12       13.00       23.43      7.88 o 
  -4   2  12       15.08       19.29      8.32 o 
  -3   2  12        3.57       13.12      7.11 o 
  -2   2  12        7.13       13.55      7.93 o 
  -1   2  12       48.65       23.46      7.46 o 
   0   2  12        9.66       16.24      5.52 o 
   1   2  12        0.55        5.64      5.09 o 
   2   2  12       83.07      110.82     12.25 o 
   3   2  12       36.03       22.49      8.22 o 
   4   2  12       62.86       83.51      9.72 o 
   5   2  12       54.20       65.51      9.01 o 
  -7   3  12       22.60       36.90      7.61 o 
  -6   3  12      343.34      275.31     14.11 o 
  -5   3  12      204.82      262.28     13.57 o 
  -4   3  12      135.26       93.38     10.27 o 
  -3   3  12      426.87      456.92     16.25 o 
  -2   3  12      359.90      315.97     13.95 o 
  -1   3  12      274.66      295.21     17.85 o 
   0   3  12        0.72        8.10      5.04 o 
   1   3  12       73.49       87.51      8.81 o 
   2   3  12      112.07      124.44     10.34 o 
   3   3  12      458.04      460.75     17.88 o 
   4   3  12      152.29      210.44     20.22 o 
   5   3  12      324.19      347.82     19.73 o 
  -7   4  12      276.28      348.67     16.05 o 
  -6   4  12       33.08       23.00      6.97 o 
  -5   4  12       32.82       35.90      6.73 o 
  -4   4  12        1.81        1.79      4.71 o 
  -3   4  12      344.78      317.78     14.36 o 
  -2   4  12       84.48       84.07      8.72 o 
  -1   4  12       25.96       41.09      6.79 o 
   0   4  12       94.04       65.43      8.04 o 
   1   4  12       53.05       36.07      6.89 o 
   2   4  12       58.23       53.84      8.00 o 
   3   4  12      190.97      251.90     14.19 o 
   4   4  12        5.28        4.48      6.30 o 
   5   4  12       62.47      100.43     10.61 o 
  -6   5  12       36.44       49.42      8.70 o 
  -5   5  12      125.31       93.68      8.19 o 
  -4   5  12       20.49       18.73      5.48 o 
  -3   5  12       33.06       26.95      5.60 o 
  -2   5  12        1.92        0.92      5.33 o 
  -1   5  12      378.56      384.03     15.58 o 
   0   5  12        6.97       21.75      6.12 o 
   1   5  12       85.55       76.43      8.54 o 
   2   5  12        0.40        3.07      5.86 o 
   3   5  12      542.21      533.34     19.44 o 
   4   5  12        7.43       -5.92      6.05 o 
  -6   6  12       40.32       34.41      6.41 o 
  -5   6  12       44.39       52.44      7.25 o 
  -4   6  12       78.50       95.20      8.15 o 
  -3   6  12       14.80       26.08      5.87 o 
  -2   6  12        5.75       -1.43      4.87 o 
  -1   6  12       12.45       11.81      6.78 o 
   0   6  12       66.47       68.23      8.44 o 
   1   6  12        3.69       -1.17      5.53 o 
   2   6  12        0.29       -0.39      5.73 o 
   3   6  12       35.64       44.41      8.22 o 
   4   6  12      164.16      185.11     13.05 o 
  -6   7  12      130.41      109.63      9.26 o 
  -5   7  12      111.36      144.58     10.19 o 
  -4   7  12      151.37      128.15     10.37 o 
  -3   7  12        3.70        7.48      5.20 o 
  -2   7  12      241.26      186.30     10.67 o 
  -1   7  12     1284.40     1122.21     24.86 o 
   0   7  12       11.93       10.72      6.22 o 
   1   7  12      394.82      399.23     16.76 o 
   2   7  12      307.17      298.70     21.77 o 
   3   7  12      124.43      131.41     14.73 o 
   4   7  12        0.75        7.24      6.98 o 
  -6   8  12       91.25      112.81     11.64 o 
  -5   8  12       82.33       87.40      8.57 o 
  -4   8  12      177.36      178.31     10.94 o 
  -3   8  12      242.96      228.95     14.33 o 
  -2   8  12        6.52        9.07      5.53 o 
  -1   8  12      191.55      233.26     12.01 o 
   0   8  12      249.00      237.91     14.27 o 
   1   8  12        7.78        8.04      6.10 o 
   2   8  12       30.49       39.95      7.90 o 
   3   8  12      591.24      536.90     19.71 o 
   4   8  12       13.46       21.53      7.60 o 
  -6   9  12      342.75      373.89     15.63 o 
  -5   9  12       39.70       41.75      7.57 o 
  -4   9  12      466.50      467.21     16.15 o 
  -3   9  12       54.08       43.62      6.95 o 
  -2   9  12      289.01      311.48     13.42 o 
  -1   9  12      456.67      484.43     16.12 o 
   0   9  12      785.24      740.52     19.43 o 
   1   9  12       64.71       97.90      9.04 o 
   2   9  12      933.93      808.58     22.08 o 
   3   9  12        0.82        9.50     12.09 o 
   4   9  12      158.94      157.57     13.42 o 
  -5  10  12       35.05       48.64      8.37 o 
  -4  10  12       33.42       47.96      7.47 o 
  -3  10  12       11.38        5.11      8.20 o 
  -2  10  12        0.07        6.06      5.55 o 
  -1  10  12       43.48       39.96      7.07 o 
   0  10  12       11.88       26.91      6.40 o 
   1  10  12        1.74        2.74      5.89 o 
   2  10  12       76.80       89.34      8.81 o 
   3  10  12      167.91      188.02     13.38 o 
  -5  11  12       15.36       20.31      7.11 o 
  -4  11  12      597.49      581.43     17.81 o 
  -3  11  12      133.85      146.75     10.36 o 
  -2  11  12      236.65      262.41     13.06 o 
  -1  11  12      322.39      328.34     14.22 o 
   0  11  12      293.04      328.93     14.23 o 
   1  11  12      362.83      349.66     14.80 o 
   2  11  12      245.05      282.65     13.72 o 
   3  11  12        0.22        2.93      6.09 o 
  -5  12  12      151.85      168.27     11.96 o 
  -4  12  12      141.20      139.34     10.08 o 
  -3  12  12       45.08       41.70      7.61 o 
  -2  12  12       53.50       68.58      8.05 o 
  -1  12  12       13.35       25.70      6.50 o 
   0  12  12       40.36       28.59      6.96 o 
   1  12  12       40.84       46.64      7.65 o 
   2  12  12        5.17       18.57      6.66 o 
   3  12  12       27.61       64.29      8.27 o 
  -4  13  12      184.41      181.43     14.48 o 
  -3  13  12      313.23      347.51     18.81 o 
  -2  13  12        0.39       -1.05      5.57 o 
  -1  13  12      379.91      386.53     15.56 o 
   0  13  12        6.00       -0.39      5.93 o 
   1  13  12      274.50      310.52     14.56 o 
   2  13  12      160.84      187.46     12.99 o 
  -3  14  12      119.71      110.75      9.39 o 
  -2  14  12        0.02        4.22      5.77 o 
  -1  14  12       79.66      110.56      9.89 o 
   0  14  12       21.45       55.29      7.72 o 
   1  14  12        9.52       13.42      6.40 o 
  -2  15  12       42.75       47.43      8.09 o 
  -1  15  12      227.33      206.98     11.47 o 
   0  15  12        7.23       -3.46      6.39 o 
  -5   0  13        8.15       16.48     10.68 o 
  -3   0  13       45.46       48.56     17.85 o 
  -1   0  13        9.44       -6.24      8.38 o 
   1   0  13        4.61       37.24     13.04 o 
   3   0  13      107.50      125.31     18.20 o 
  -6   1  13        7.28       19.58      7.80 o 
  -5   1  13       32.61       31.15      8.37 o 
  -4   1  13       33.59       32.71      8.21 o 
  -3   1  13      750.26      665.22     22.39 o 
  -2   1  13      127.17       84.43     10.80 o 
  -1   1  13      185.75      160.16     13.70 o 
   0   1  13        1.84        2.62      6.80 o 
   1   1  13      417.65      352.98     18.86 o 
   2   1  13       83.23       84.70     11.27 o 
   3   1  13      365.52      349.53     19.45 o 
  -5   2  13       59.09       79.00     10.33 o 
  -4   2  13        8.58        6.31      7.39 o 
  -3   2  13      167.94      184.11     14.31 o 
  -2   2  13       52.08       90.08     13.02 o 
  -1   2  13       44.60       41.25      8.94 o 
   0   2  13        0.19       10.89      7.48 o 
   1   2  13        4.85        2.80      7.10 o 
   2   2  13        0.66        1.51      7.85 o 
   3   2  13      152.12      153.78     13.77 o 
  -5   3  13       62.68      101.38     11.37 o 
  -4   3  13        4.55        4.34      7.35 o 
  -3   3  13      141.67      192.43     14.46 o 
  -2   3  13      438.67      407.80     19.47 o 
  -1   3  13      118.28      171.65     14.01 o 
   0   3  13      252.92      254.26     16.42 o 
   1   3  13        4.48       14.43      7.84 o 
   2   3  13      564.19      539.92     22.91 o 
   3   3  13      154.99      174.40     14.83 o 
  -5   4  13       33.66       40.22      9.01 o 
  -4   4  13       19.35       13.62      7.81 o 
  -3   4  13       50.22       40.45      8.96 o 
  -2   4  13       19.47       20.26      7.68 o 
  -1   4  13       43.98       46.86     10.60 o 
   0   4  13       48.76       59.79      9.91 o 
   1   4  13        0.06       -0.54      7.35 o 
   2   4  13       19.40       32.10      9.06 o 
   3   4  13        0.89       10.72      6.84 o 
  -5   5  13        2.04       11.80      7.77 o 
  -4   5  13       49.78       79.36     10.50 o 
  -3   5  13      229.39      235.31     15.67 o 
  -2   5  13      385.50      434.14     20.27 o 
  -1   5  13      246.92      224.49     13.32 o 
   0   5  13      565.28      611.78     19.50 o 
   1   5  13      140.06      145.85     11.70 o 
   2   5  13      429.21      466.72     19.62 o 
   3   5  13        3.57        4.25      6.88 o 
  -5   6  13       81.37       42.41      9.31 o 
  -4   6  13      104.44      117.53     10.41 o 
  -3   6  13        7.49       -4.00      5.59 o 
  -2   6  13      100.69       99.89      9.97 o 
  -1   6  13       66.67       73.73      9.12 o 
   0   6  13       88.69      101.95     11.71 o 
   1   6  13        7.39       14.67      6.86 o 
   2   6  13        0.22        4.10      7.21 o 
   3   6  13       13.73       15.62      7.10 o 
  -5   7  13      122.48      128.64     10.79 o 
  -4   7  13       22.14       17.45      9.16 o 
  -3   7  13      464.56      536.00     19.16 o 
  -2   7  13       33.96       41.49      8.03 o 
  -1   7  13       35.78       25.11      6.94 o 
   0   7  13      606.51      551.32     19.77 o 
   1   7  13      578.30      619.03     20.69 o 
   2   7  13      166.57      199.37     13.47 o 
  -4   8  13      137.75      161.75     10.87 o 
  -3   8  13       59.55       76.48      9.16 o 
  -2   8  13       49.34       47.00      7.93 o 
  -1   8  13       38.60       32.73      9.98 o 
   0   8  13       24.18       53.08      8.24 o 
   1   8  13       24.63       31.60      9.13 o 
   2   8  13        6.31        6.95      6.51 o 
  -4   9  13        0.07        6.16      5.90 o 
  -3   9  13      162.74      162.51     10.86 o 
  -2   9  13       19.94       18.65      7.20 o 
  -1   9  13      320.74      310.69     16.51 o 
   0   9  13       22.91       11.34      6.79 o 
   1   9  13      331.73      287.75     16.19 o 
   2   9  13       21.74       36.00      8.10 o 
  -3  10  13       34.18       45.07      7.33 o 
  -2  10  13       27.05       27.73      6.79 o 
  -1  10  13        5.35       17.70      7.05 o 
   0  10  13        7.54        7.36      6.53 o 
   1  10  13       53.32       64.07      9.38 o 
  -3  11  13        4.35        5.85      7.11 o 
  -2  11  13       77.57       75.88      8.39 o 
  -1  11  13      204.07      205.89     12.90 o 
   0  11  13       37.79       43.80      9.76 o 
   1  11  13       63.91       59.31      9.07 o 
  -2  12  13       23.20       27.56      6.85 o 
  -1  12  13        1.41       14.66      6.42 o 
   0  12  13       52.73       65.43      9.09 o 
  -2   0  14       67.29       55.29     25.40 o 
   0   0  14       63.77       57.85     14.47 o 
  -3   1  14       30.15       48.32      9.49 o 
  -2   1  14      277.24      334.39     19.21 o 
  -1   1  14       67.34       95.78     11.71 o 
   0   1  14       69.58       87.69     11.57 o 
   1   1  14      107.84      139.05     22.20 o 
  -3   2  14        9.94       16.19      8.42 o 
  -2   2  14       25.29       39.61      9.32 o 
  -1   2  14       44.25       34.88      9.00 o 
   0   2  14       33.26       35.15      9.91 o 
   1   2  14        0.47        2.93      8.08 o 
  -3   3  14      374.62      375.72     20.02 o 
  -2   3  14      163.30      148.92     13.98 o 
  -1   3  14      349.67      332.10     19.08 o 
   0   3  14       50.93       58.89     10.38 o 
   1   3  14      185.72      221.62     16.45 o 
  -3   4  14      122.17      162.76     15.44 o 
  -2   4  14       69.54       97.21     15.85 o 
  -1   4  14      193.11      206.29     16.06 o 
   0   4  14       17.68       -0.33      7.68 o 
   1   4  14        5.37       21.86      8.90 o 
  -3   5  14      253.84      251.02     17.20 o 
  -2   5  14       23.44       31.59      9.11 o 
  -1   5  14      442.95      380.83     20.48 o 
   0   5  14        0.85        2.40      7.84 o 
  -2   6  14        1.90       21.09      8.09 o 
  -1   6  14       42.12       54.09     11.20 o 
   0   6  14        2.04        6.44      7.97 o 
  -1   7  14       76.12       82.97     17.14 o 
                                                 
